# Supplementary material for: Psmb8 inhibits mitochondrial fission and alleviates myocardial ischaemia/reperfusion injury by targeting Drp1 degradation
Source: Cell Death Dis. 2024 Nov 8;15(11):803. doi: 10.1038/s41419-024-07189-1 (PMC11549449; doi:10.1038/s41419-024-07189-1)
Supplement: Supplementary file 2 — Supplementary Table 2 [file 41419_2024_7189_MOESM2_ESM.xlsx]

## Sheet: UP_GO
	ID	Description	GeneRatio	BgRatio	pvalue	p.adjust	qvalue	geneID	Count	gene_name
GO:0098798	GO:0098798	mitochondrial protein-containing complex	27/154	291/28804	1.16921e-25	3.8467e-23	2.55995e-23	66694/72900/18673/68537/121022/14548/56284/67840/69875/66121/67003/12034/102060/79044/17992/94062/66046/69597/68263/353242/67130/67952/107734/66108/67067/94067/94063	27	Uqcrfs1/Ndufv2/Phb/Mrpl13/Mrps6/Mrps33/Mrpl19/Mrpl57/Ndufa11/Chchd1/Uqcrc2/Phb2/Gadd45gip1/Mrps34/Ndufa4/Mrpl3/Ndufb5/Afg3l2/Pdhb/Mrpl21/Ndufa6/Tomm20/Mrpl30/Ndufa9/Romo1/Mrpl43/Mrpl16
GO:1990204	GO:1990204	oxidoreductase complex	10/154	121/28804	1.08233e-09	2.96738e-08	1.97477e-08	66694/72900/69875/67003/17992/66046/109754/68263/67130/66108	10	Uqcrfs1/Ndufv2/Ndufa11/Uqcrc2/Ndufa4/Ndufb5/Cyb5r3/Pdhb/Ndufa6/Ndufa9
GO:1990351	GO:1990351	transporter complex	12/154	395/28804	1.55983e-06	2.33266e-05	1.55237e-05	66694/74610/72900/98660/69875/67003/17992/66046/56398/67130/66108/11938	12	Uqcrfs1/Abcb8/Ndufv2/Atp1a2/Ndufa11/Uqcrc2/Ndufa4/Ndufb5/Chp1/Ndufa6/Ndufa9/Atp2a2
GO:0032279	GO:0032279	asymmetric synapse	12/154	406/28804	2.07215e-06	2.96408e-05	1.97258e-05	18673/17758/11837/12176/12034/233489/27050/13430/20044/24071/99371/26556	12	Phb/Map4/Rplp0/Bnip3/Phb2/Picalm/Rps3/Dnm2/Rps14/Synj2bp/Arfgef2/Homer1
GO:0043209	GO:0043209	myelin sheath	8/154	215/28804	2.17062e-05	0.000255048	0.000169733	66694/72900/15510/18673/98660/67003/12540/78830	8	Uqcrfs1/Ndufv2/Hspd1/Phb/Atp1a2/Uqcrc2/Cdc42/Slc25a12
GO:0005583	GO:0005583	fibrillar collagen trimer	3/154	12/28804	3.18259e-05	0.000317294	0.000211157	12843/12842/12832	3	Col1a2/Col1a1/Col5a2
GO:0098643	GO:0098643	banded collagen fibril	3/154	12/28804	3.18259e-05	0.000317294	0.000211157	12843/12842/12832	3	Col1a2/Col1a1/Col5a2
GO:0043197	GO:0043197	dendritic spine	7/154	200/28804	0.000105144	0.000886982	0.000590281	98660/12540/11843/17118/104027/99371/26556	7	Atp1a2/Cdc42/Arf4/Marcks/Synpo/Arfgef2/Homer1
GO:0005905	GO:0005905	clathrin-coated pit	4/154	70/28804	0.000547688	0.0033998	0.00226254	15510/233489/13430/20528	4	Hspd1/Picalm/Dnm2/Slc2a4
GO:0030135	GO:0030135	coated vesicle	6/154	203/28804	0.000805161	0.00481633	0.00320524	15510/67898/224630/233489/13430/20528	6	Hspd1/Pef1/Bnip1/Picalm/Dnm2/Slc2a4
GO:0070062	GO:0070062	extracellular exosome	4/154	104/28804	0.00238738	0.0122726	0.00816734	15510/15894/20322/20528	4	Hspd1/Icam1/Sord/Slc2a4
GO:0097225	GO:0097225	sperm midpiece	3/154	54/28804	0.00304455	0.0145168	0.00966082	15510/271564/67952	3	Hspd1/Vps13a/Tomm20
GO:0014704	GO:0014704	intercalated disc	3/154	67/28804	0.00559045	0.0235802	0.0156925	98660/13346/11938	3	Atp1a2/Des/Atp2a2
GO:0099243	GO:0099243	extrinsic component of synaptic membrane	2/154	22/28804	0.00611564	0.0254689	0.0169494	18673/233489	2	Phb/Picalm

## Sheet: DOWN_GO
	ID	Description	GeneRatio	BgRatio	pvalue	p.adjust	qvalue	geneID	Count	gene_name
GO:0030017	GO:0030017	sarcomere	6/93	198/28804	4.53648e-05	0.00482012	0.00369867	56376/59006/11472/22138/70361/50876	6	Pdlim5/Myoz2/Actn2/Ttn/Lman1/Tmod2
GO:0005865	GO:0005865	striated muscle thin filament	3/93	23/28804	5.50633e-05	0.00482012	0.00369867	11472/22138/50876	3	Actn2/Ttn/Tmod2
GO:0030016	GO:0030016	myofibril	6/93	223/28804	8.75621e-05	0.00482012	0.00369867	56376/59006/11472/22138/70361/50876	6	Pdlim5/Myoz2/Actn2/Ttn/Lman1/Tmod2
GO:0036379	GO:0036379	myofilament	3/93	27/28804	9.00958e-05	0.00482012	0.00369867	11472/22138/50876	3	Actn2/Ttn/Tmod2
GO:0044232	GO:0044232	organelle membrane contact site	3/93	42/28804	0.000341426	0.0121775	0.0093443	12330/77040/52635	3	Canx/Atg16l1/Esyt2
GO:0045240	GO:0045240	dihydrolipoyl dehydrogenase complex	2/93	10/28804	0.000456324	0.0139505	0.0107047	12039/12040	2	Bckdha/Bckdhb
GO:0000159	GO:0000159	protein phosphatase type 2A complex	2/93	18/28804	0.00152562	0.025114	0.019271	19052/71978	2	Ppp2ca/Ppp2r2a
GO:0032839	GO:0032839	dendrite cytoplasm	2/93	28/28804	0.00369092	0.0464621	0.0356522	12330/26395	2	Canx/Map2k1

## Sheet: UP_WIKI
	ID	Description	GeneRatio	BgRatio	pvalue	p.adjust	qvalue	geneID	Count	gene_name
WP163	WP163	Cytoplasmic ribosomal proteins	9/59	81/4526	7.29946e-07	3.64973e-05	3.30397e-05	11837/67025/27050/20102/20055/20044/19899/19941/66475	9	Rplp0/Rpl11/Rps3/Rps4x/Rps16/Rps14/Rpl18/Rpl26/Rps23
WP295	WP295	Electron transport chain	7/59	93/4526	0.000176019	0.00440048	0.00398359	66694/72900/67003/66046/52892/67130/66108	7	Uqcrfs1/Ndufv2/Uqcrc2/Ndufb5/Sco1/Ndufa6/Ndufa9
WP1248	WP1248	Oxidative phosphorylation	5/59	54/4526	0.000614917	0.0102486	0.00927769	72900/69875/66046/67130/66108	5	Ndufv2/Ndufa11/Ndufb5/Ndufa6/Ndufa9
WP79	WP79	Tryptophan metabolism	3/59	45/4526	0.020266	0.253325	0.229326	56752/11671/11668	3	Aldh9a1/Aldh3a2/Aldh1a1
WP157	WP157	Glycolysis and gluconeogenesis	3/59	49/4526	0.0253693	0.253693	0.229659	55951/68263/20528	3	Mpc1/Pdhb/Slc2a4
WP5242	WP5242	Comprehensive IL 17A signaling	4/59	103/4526	0.0443312	0.317474	0.287398	12842/12540/11522/14701	4	Col1a1/Cdc42/Adh1/Gng12
WP3855	WP3855	Dysregulated miRNA targeting in insulin PI3K AKT signaling	2/59	26/4526	0.0444464	0.317474	0.287398	12843/12842	2	Col1a2/Col1a1

## Sheet: DOWN_WIKI
	ID	Description	GeneRatio	BgRatio	pvalue	p.adjust	qvalue	geneID	Count	gene_name
WP387	WP387	IL 6 signaling pathway	45041	99/4526	0.00191419	0.0861387	0.0785826	19052/71978/26395/17164	4	Ppp2ca/Ppp2r2a/Map2k1/Mapkapk2
WP1269	WP1269	Fatty acid beta oxidation	44982	34/4526	0.01475	0.156013	0.142328	12651/13177	2	Chkb/Eci1
WP317	WP317	Glycogen metabolism	44982	34/4526	0.01475	0.156013	0.142328	19052/71978	2	Ppp2ca/Ppp2r2a
WP373	WP373	IL 3 signaling pathway	45010	99/4526	0.0164704	0.156013	0.142328	19052/26395/17164	3	Ppp2ca/Map2k1/Mapkapk2
WP37	WP37	IL 1 signaling pathway	44982	37/4526	0.0173348	0.156013	0.142328	54473/26395	2	Tollip/Map2k1
WP1770	WP1770	One carbon metabolism and related pathways	44982	52/4526	0.0328189	0.246142	0.224551	12651/12036	2	Chkb/Bcat2
