# Supplementary material for: Psmb8 inhibits mitochondrial fission and alleviates myocardial ischaemia/reperfusion injury by targeting Drp1 degradation
Source: Cell Death Dis. 2024 Nov 8;15(11):803. doi: 10.1038/s41419-024-07189-1 (PMC11549449; doi:10.1038/s41419-024-07189-1)
Supplement: Supplementary file 3 — Supplementary Data_MS proteins [file 41419_2024_7189_MOESM3_ESM.xlsx]

## Sheet: Sheet1
Protein accession	Protein description	Gene name	MW [kDa]	sham-AAV9-GFP-1	sham-AAV9-GFP-2	sham-AAV9-GFP-3	sham-AAV9-GFP-4	sham-AAV9-GFP-5	sham-AAV9-β5i-1	sham-AAV9-β5i-2	sham-AAV9-β5i-3	sham-AAV9-β5i-4	sham-AAV9-β5i-5	IR-AAV9-GFP-1	IR-AAV9-GFP-2	IR-AAV9-GFP-3	IR-AAV9-GFP-4	IR-AAV9-GFP-5	IR-AAV9-β5i-1	IR-AAV9-β5i-2	IR-AAV9-β5i-3	IR-AAV9-β5i-4	IR-AAV9-β5i-5
P11087	Collagen alpha-1(I) chain	Col1a1	138.03	0.746	0.873	0.812	0.442	0.582	1.664	0.627	0.631	0.926	1.351	0.671	0.659	0.607	0.738	0.969	1.317	1.985	2.208	2.929	0.961
Q01149	Collagen alpha-2(I) chain	Col1a2	129.56	0.758	0.842	0.792	0.52	0.68	1.679	0.633	0.716	0.949	1.342	0.678	0.586	0.672	0.756	1.046	1.391	2.194	2.105	2.558	0.952
Q9Z239	Phospholemman	Fxyd1	10.323			0.755					0.719					0.657					1.609
O88207	Collagen alpha-1(V) chain	Col5a1	183.67				0.572					1.072					0.88					2.137
Q3UMB5	Smith-Magenis syndrome chromosomal region candidate gene 8 protein homolog	Smcr8	104.96				0.987					0.963					0.752					1.669
Q61245	Collagen alpha-1(XI) chain	Col11a1	181.03		0.748					0.689					0.81					1.644
Q3U962	Collagen alpha-2(V) chain	Col5a2	145.02		0.759	0.87	0.463	0.677		0.562	0.643	0.928	1.339		0.711	0.754	0.937	1.034		1.634	1.64	2.35	0.94
Q8BNA6	Protocadherin Fat 3	Fat3	502		0.777	0.595	0.996	1.28		1.407	0.784	0.515	0.603		0.807	0.58	1.232	0.792		1.566	1.869	1.47	1.388
P04944	Ig kappa chain V-VI region NQ5-78.2.6	---	11.391		0.418					0.433					1.119					1.93
Q69ZJ7	RAB6A-GEF complex partner protein 1	Ric1	158.83		0.906					1.218					0.88					1.492
A6H8H2	DENN domain-containing protein 4C	Dennd4c	211.46	0.977	0.741	0.912			0.996	0.581	0.819			1.033	0.747	0.867			0.924	2.315	1.236
Q91YU6	Leucine zipper putative tumor suppressor 2	Lzts2	72.577			0.789					0.927					0.769					1.284
Q3UPC7	Uncharacterized protein KIAA0825 homolog	---	145.55		1.009					1.056					0.84					1.377
Q9Z1T6	1-phosphatidylinositol 3-phosphate 5-kinase	Pikfyve	236.87	1.216					0.777					0.735					1.179
Q8VHL0	Urea transporter 1	Slc14a1	42.125				0.492					0.665					1.228					1.898
P03893	NADH-ubiquinone oxidoreductase chain 2	Mtnd2	38.752	0.855	0.746	0.743	0.803	0.243	1.007	0.922	0.903	1.736	1.718	0.784	0.902	0.481	0.835	0.818	0.834	1.32	1.861	0.656	1.217
P11589	Major urinary protein 2	Mup2	20.663				0.743					0.517					1.053					1.615
Q9D8B6	Protein FAM210B	Fam210b	20.344				0.838					0.963					0.912					1.397
Q8BTE5	Protein CEBPZOS	Cebpzos	9.2858		0.79	0.724	0.901			1.461	0.744	0.843			0.807	0.792	1.129			1.224	1.497	1.419
Q9CQP0	39S ribosomal protein L33, mitochondrial	Mrpl33	7.4158		0.867	0.836				1.309	0.704				0.925	0.744				1.102	1.431
P00848	ATP synthase subunit a	Mtatp6	25.095	0.55	1.005	0.453	1.258	1.253	1.63	1.434	0.7	0.38	0.477	1.496	0.703	0.683	1.284	0.839	1.553	1.313	1.798	1.374	1.525
Q9R1B9	Slit homolog 2 protein	Slit2	168.78		0.88		0.932			1.302		0.639			0.862		1.139			1.415		1.609
P57746	V-type proton ATPase subunit D	Atp6v1d	28.369				0.866					0.913					0.889					1.342
Q6DVA0	LEM domain-containing protein 2	Lemd2	57.506				0.926					0.94					0.906					1.367
Q01730	Ras suppressor protein 1	Rsu1	31.55	0.853	0.822	0.665	0.879	1.447	1.671	1.436	0.636	0.769	0.824	1.079	0.738	0.647	0.82	0.885	0.806	1.229	1.65	1.786	0.804
Q91XV3	Brain acid soluble protein 1	Basp1	22.086		0.83		0.766	1.476		1.213		0.752	0.816		0.678		0.89	0.831		1.192		1.553	0.856
P09922	Interferon-induced GTP-binding protein Mx1	Mx1	72.037			0.836					0.859					0.838					1.249
Q9JMD0	BUB3-interacting and GLEBS motif-containing protein ZNF207	Znf207	52.792				0.885					0.971					0.782					1.158
P26645	Myristoylated alanine-rich C-kinase substrate	Marcks	29.661	0.729	0.638	0.649	0.814	1.41	1.946	0.986	0.6	0.786	0.868	0.898	0.762	0.657	0.758	0.863	0.892	1.197	1.321	1.558	0.797
Q9CRB9	MICOS complex subunit Mic19	Chchd3	26.334	0.829	0.826	0.674	0.893	1.424	1.802	1.116	0.644	0.822	0.926	1.053	0.917	0.636	0.791	0.814	0.739	1.297	1.591	1.813	0.722
P28063	Proteasome subunit beta type-8	Psmb8	30.26	0.861	0.982	0.711	0.735	0.721	1.113	0.954	1.24	0.829	1.503	0.885	0.99	0.834	0.863	0.696	1.164	0.985	1.257	1.788	1.046
P03899	NADH-ubiquinone oxidoreductase chain 3	Mtnd3	13.219	0.722	0.924	0.569	1.06	1.144	1.292	1.06	0.614	0.523	0.636	1.41	1.002	0.673	1.152	1.035	1.474	1.503	2.074	1.386	1.253
Q9R078	5'-AMP-activated protein kinase subunit beta-1	Prkab1	30.308			0.798					0.832					0.82					1.193
Q8CJ70	Interleukin-19	Il19	20.287		0.51	1.097		0.667		0.528	1.127		1.938		0.99	0.71		0.394		0.817	1.319		0.888
Q91VC9	Growth hormone-inducible transmembrane protein	Ghitm	37.275	0.944	0.962	0.689	0.928	1.155	1.041	1.3	0.741	0.796	0.57	0.908	0.804	0.701	0.997	1.045	0.998	1.249	1.499	1.324	1.31
P46062	Signal-induced proliferation-associated protein 1	Sipa1	112.06		0.843					1.124					0.786					1.119
P61255	60S ribosomal protein L26	Rpl26	17.258	0.931	0.847	0.748	0.8	1.322	1.089	1.246	0.82	0.817	0.787	0.964	0.832	0.919	0.923	0.942	0.915	1.328	1.566	1.741	0.956
Q9D920	BLOC-1-related complex subunit 5	Borcs5	22.12		0.826	0.839	0.902	1.237		1.321	0.745	0.762	0.945		0.938	0.779	0.771	0.929		1.015	1.283	1.667	0.874
Q9D1H6	NADH dehydrogenase [ubiquinone] 1 alpha subcomplex assembly factor 4	Ndufaf4	20.082	0.804	0.808	0.661	0.867	1.472	1.81	1.334	0.658	0.821	0.854	1.078	0.868	0.657	0.885	0.856	0.783	1.312	1.582	1.723	0.738
P16460	Argininosuccinate synthase	Ass1	46.584		0.874	0.804				0.982	0.824				0.891	0.992				1.186	1.47
Q8CHG3	GRIP and coiled-coil domain-containing protein 2	Gcc2	194.44			1.047					0.853					0.74					1.044
P01635	Ig kappa chain V-V region K2 (Fragment)	---	12.581	0.576			0.715	0.768	0.6			0.717	0.573	1.035			0.963	1.304	1.744			1.417	1.491
P03888	NADH-ubiquinone oxidoreductase chain 1	Mtnd1	36.059	0.716	0.975	0.576	0.892	1.132	1.22	1.396	0.835	0.514	0.586	1.366	0.714	0.703	1.134	1.008	1.245	1.395	1.505	1.567	1.215
Q8BPB5	EGF-containing fibulin-like extracellular matrix protein 1	Efemp1	54.952			1.002					0.927					0.819					1.15
Q9QZ49	UBX domain-containing protein 8	Ubxn8	31.555	0.912		0.655	1.061	1.333	1.164		0.913	0.468	0.493	1.273		0.735	1.067	0.973	1.458		1.444	1.466	1.275
P04939	Major urinary protein 3	Mup3	21.464				0.747					0.724					1.048					1.46
Q62000	Mimecan	Ogn	34.012	1.035	0.974	0.903	1.035		1.272	1.138	1.044	0.823		1.057	0.855	0.795	0.965		1.048	1.325	1.366	1.376
Q99MQ4	Asporin	Aspn	42.572	0.871	0.798	0.819	0.91	1.267	1.353	1.315	0.944	0.834	0.958	1.06	0.88	0.702	0.832	0.908	0.829	1.209	1.476	1.613	0.955
A2A8U2	Transmembrane protein 201	Tmem201	72.499				1.182					0.844					0.903					1.252
Q5SSH7	Zinc finger ZZ-type and EF-hand domain-containing protein 1	Zzef1	328.31	0.939	0.947	0.608	1.21	1.345	1.091	1.402	0.891	0.514	0.472	1.332	0.794	0.709	1.24	0.974	1.181	1.562	1.677	1.296	1.282
P62301	40S ribosomal protein S13	Rps13	17.222	0.853	0.798	0.767	0.821	1.374	1.342	1.22	0.78	0.762	0.853	0.984	0.903	0.833	0.873	0.92	0.779	1.283	1.584	1.815	0.79
P32507	Nectin-2	Nectin2	57.317				1.054					1.098					0.796					1.102
Q8CGR7	Uridine phosphorylase 2	Upp2	35.755	1.748				1.042	0.586				0.858	0.631				1.064	1.273				1.07
Q9CWI3	BRCA2 and CDKN1A-interacting protein	Bccip	35.942			0.989					0.922					0.858					1.178
Q9CXV1	Succinate dehydrogenase [ubiquinone] cytochrome b small subunit, mitochondrial	Sdhd	17.014	1.272	0.987	0.677	1.144	1.14	0.701	0.921	0.709	0.446	0.556	0.523	0.951	0.546	1.306	1.072	0.671	1.045	1.817	1.237	1.268
Q9WV52	Pleckstrin-2	Plek2	40.018		0.895					1.307					0.898					1.232
Q8BMK5	Coiled-coil domain-containing protein 184	Ccdc184	20.184				0.902	1.077				0.655	0.841				1.036	0.976				1.617	1.142
P18406	Protein CYR61	Cyr61	41.709	0.613	0.72			1.537	0.716	0.764			0.188	1.201	1.133			0.872	1.639	1.248			1.51
Q9D1R9	60S ribosomal protein L34	Rpl34	13.293	0.885	0.946	0.749	0.857	1.056	1.186	0.981	0.729	0.792	0.88	0.963	1.091	0.901	0.957	0.936	0.968	1.297	1.593	1.788	0.994
Q9CQS8	Protein transport protein Sec61 subunit beta	Sec61b	9.9583	0.849	0.863	0.725	0.976	1.094	1.081	1.048	0.664	0.652	0.724	1.067	0.806	0.626	1.077	1.052	1.111	1.262	1.509	1.264	1.185
Q03173	Protein enabled homolog	Enah	85.843	0.838	0.804	0.621	0.914	1.396	1.214	1.184	0.691	0.883	0.836	1.054	0.799	0.696	0.918	0.807	1.034	1.129	1.369	1.338	0.951
Q9CRY7	Glycerophosphodiester phosphodiesterase domain-containing protein 1	Gdpd1	35.866				0.891					0.913					0.972					1.315
Q91WK0	Leucine-rich repeat flightless-interacting protein 2	Lrrfip2	47.147			0.943					0.939					0.815					1.101
P22893	mRNA decay activator protein ZFP36	Zfp36	33.613	0.809			0.711		0.641			0.514		1.293			1.348		1.803			1.765
Q4ZJM7	Otolin-1	Otol1	49.6			1.13	1.283	1.243			0.621	0.914	1.004			0.691	1.125	0.819			1.514	1.013	1.01
Q9D0Z3	Transmembrane protein 53	Tmem53	31.588			0.966					0.915					0.915					1.225
P62862	40S ribosomal protein S30	Fau	6.6478	0.918	0.93	0.826	0.852	1.07	1.181	1.13	0.908	0.814	0.963	0.993	0.928	0.999	0.851	1.008	0.927	1.319	1.376	1.803	0.968
Q8BIF9	Zinc finger protein 787	Znf787	40.477			1.105					0.672					0.912					1.217
P39039	Mannose-binding protein A	Mbl1	25.396				0.583					0.731					1.008					1.342
Q8BH43	Wiskott-Aldrich syndrome protein family member 2	Wasf2	54.073	0.909	0.743	0.713	0.777	1.229	1.341	1.582	0.764	1.038	0.894	1.045	0.817	0.729	0.73	0.921	0.897	1.023	1.376	1.393	0.955
Q91V01	Lysophospholipid acyltransferase 5	Lpcat3	56.146			0.939					0.864					0.87					1.156
P97314	Cysteine and glycine-rich protein 2	Csrp2	20.926			1.007	0.93	1.033			0.686	0.883	1.043			0.824	0.929	0.987			1.335	1.369	0.934
P41105	60S ribosomal protein L28	Rpl28	15.733	0.835	0.806	0.817	0.875	1.157	1.219	1.181	0.853	0.811	0.945	0.974	0.95	0.895	0.933	0.904	0.943	1.303	1.276	1.719	0.943
P01636	Ig kappa chain V-V region MOPC 149	---	12.03				0.58					0.639					1.056					1.401
Q9CY57	Chromatin target of PRMT1 protein	Chtop	26.585	1.334	0.931	1.145	0.898	1.723	0.95	1.345	1.208	0.507	0.538	0.388	0.88	1.104	1.167	0.561	0.546	1.107	0.701	1.889	1.189
Q8C3S2	Transport and Golgi organization protein 6 homolog	Tango6	118.73	1.17		1.058			0.764		0.871			0.761		1.03			1.277		1.096
Q9D0S4	Neuralized-like protein 2	Neurl2	31.537			0.76		1.073			0.723		0.915			0.788		1.037			1.42		0.992
P0C7L0	WAS/WASL-interacting protein family member 3	Wipf3	49.452			0.759		1.325			0.844		1.049			0.688		0.807			1.2		0.771
Q91V79	Fat storage-inducing transmembrane protein 1	Fitm1	32.28		0.814	0.814	0.892			1.245	0.997	0.833			0.904	0.937	1.088			1.358	1.197	1.286
Q91VN4	MICOS complex subunit Mic25	Chchd6	29.852	0.831	0.801	0.728	0.934	1.33	1.597	1.351	0.704	0.81	0.922	1.03	0.936	0.703	0.822	0.844	0.802	1.197	1.251	1.558	0.858
Q8BTV2	Cleavage and polyadenylation specificity factor subunit 7	Cpsf7	52.01			0.687	0.87	1.586			0.805	0.86	0.857			0.784	0.96	0.798			1.342	1.27	0.71
Q62241	U1 small nuclear ribonucleoprotein C	Snrpc	17.364	0.815	0.914	0.677	0.935		1.775	1.488	0.786	0.915		0.991	0.694	0.797	0.855		0.69	1.003	1.419	1.251
P01878	Ig alpha chain C region	---	36.875				0.468					0.914					1.268					1.653
Q80YR4	Zinc finger protein 598	Znf598	99.191				0.914					0.805					0.918					1.196
Q8R5A6	TBC1 domain family member 22A	Tbc1d22a	59.362			0.837					1.005					0.887					1.153
Q8K268	ATP-binding cassette sub-family F member 3	Abcf3	79.864		0.999	0.896				0.922	0.939				0.877	0.935				1.16	1.193
Q9EP72	ER membrane protein complex subunit 7	Emc7	26.31	1.032	0.921	0.838	0.915	1.15	1.132	1.177	0.805	0.793	0.93	1.054	0.849	0.895	1.077	0.972	1.132	1.143	1.474	1.598	0.949
Q9CQ00	Transmembrane protein 261	Tmem261	11.344		0.799	0.886				0.949	0.703				0.947	0.93				1.127	1.303
Q3UU35	Ovostatin homolog	Ovos	162.34					0.961					1.017					0.89					1.152
Q61696	Heat shock 70 kDa protein 1A	Hspa1a	70.078	0.841	0.626	0.891	0.706	0.996	0.654	0.793	0.817	0.779	0.53	0.82	0.891	0.978	1.285	0.8	1.543	1.157	0.917	0.755	1.796
Q63810	Calcineurin subunit B type 1	Ppp3r1	19.3	0.857		0.853	1.038		1.553		0.822	0.826		1.047		0.851	0.853		0.844		1.314	1.396
Q91Y97	Fructose-bisphosphate aldolase B	Aldob	39.507	1.099	1.38	1.163		0.946	1.273	0.794	1.035		1.033	1.102	0.958	1.106		0.982	1.163	1.524	1.6		1.054
Q9D1G5	Leucine-rich repeat-containing protein 57	Lrrc57	26.76	0.877	0.859	0.746	0.967	1.156	1.667	1.335	0.712	0.869	0.984	1.072	0.818	0.69	0.915	0.913	0.832	1.165	1.355	1.387	0.939
Q923D3	Prostate androgen-regulated mucin-like protein 1 homolog	Parm1	30.667			0.951	0.959				0.927	0.934				0.729	0.921				1.116	1.009
Q8R4X3	RNA-binding protein 12	Rbm12	102.8		0.922		0.766			1.162		1.168			0.874		0.797			1.046		1.106
Q640N1	Adipocyte enhancer-binding protein 1	Aebp1	128.36	0.731										1.057					1.359
P15864	Histone H1.2	Hist1h1c	21.266	0.866			0.785		1.229			0.908		0.8			1.021		0.848			1.494
Q925B0	PRKC apoptosis WT1 regulator protein	Pawr	35.908		1.323			0.786		0.811			1.008		0.831			1.031		1.167			1.221
Q64339	Ubiquitin-like protein ISG15	Isg15	17.897				0.541					1.132					0.775					0.992
Q8K1A5	Transmembrane protein 41B	Tmem41b	32.429	0.883		0.806	0.911		1.051		0.919	0.912		1.019		0.721	0.995		1.052		1.35	1.083
O88736	3-keto-steroid reductase	Hsd17b7	37.316				0.948					1.174					0.812					1.033
Q62203	Splicing factor 3A subunit 2	Sf3a2	49.911	0.73	0.793	0.69	1.003	1.745	2.127	1.437	0.645	0.862	0.858	1.12	0.763	0.717	0.729	0.725	0.586	1.117	1.32	1.527	0.599
P13597	Intercellular adhesion molecule 1	Icam1	58.844		0.935	0.95		0.9		1.147	0.986		0.986		0.97	1.002		0.874		1.124	1.205		1.279
Q9D773	39S ribosomal protein L2, mitochondrial	Mrpl2	33.34				0.996					0.893					1.001					1.269
O88738	Baculoviral IAP repeat-containing protein 6	Birc6	532.16				0.986					0.801					0.924					1.17
Q5SUE8	Ankyrin repeat domain-containing protein 40	Ankrd40	40.56					1.08					1.045					0.828					1.045
Q91XI1	tRNA-dihydrouridine(47) synthase [NAD(P)(+)]-like	Dus3l	71.078				1.038					0.895					0.83					1.046
Q91YN5	UDP-N-acetylhexosamine pyrophosphorylase	Uap1	58.608			0.992	0.81				0.905	0.865				0.892	0.948				1.081	1.238
P47915	60S ribosomal protein L29	Rpl29	17.587	0.92	0.941	1.088	0.922	1.173	1.001	1.105	0.876	0.891	1.001	0.87	0.989	0.931	0.813	0.927	0.879	1.166	1.237	1.538	0.885
Q8BJ56	Patatin-like phospholipase domain-containing protein 2	Pnpla2	53.656	0.552		0.962	0.966		1.661		1.041	0.884		0.882		0.927	1.194		1.37		1.234	1.172
Q04887	Transcription factor SOX-9	Sox9	56.076			0.94					0.988					0.938					1.179
Q99J36	THUMP domain-containing protein 1	Thumpd1	38.884	1.083			0.9		0.939			1.304		0.779			0.81		1.036			0.961
Q9CR41	Huntingtin-interacting protein K	Hypk	14.679	1.087			1.004	1.078	1.059			0.939	0.929	0.938			0.911	1.008	1.367			1.218	0.999
Q8VDP6	CDP-diacylglycerol--inositol 3-phosphatidyltransferase	Cdipt	23.599	0.924	0.952	0.776	1.093	0.967	0.973	0.98	0.8	0.599	0.995	1.104	0.975	0.795	1.198	1.009	1.307	1.122	1.441	1.449	1.049
P11859	Angiotensinogen	Agt	51.99	0.588		0.757	0.665		0.695		0.712	0.547		1.129		1.238	0.976		1.166		1.398	1.621
Q8CHU3	Epsin-2	Epn2	63.471	1.118					0.924					0.954					1.193
O88522	NF-kappa-B essential modulator	Ikbkg	47.972				0.942					0.767					1.002					1.254
P61358	60S ribosomal protein L27	Rpl27	15.798	1.122	0.799	0.84	0.805	1.156	0.571	1.22	0.827	0.897	0.993	0.511	0.92	0.971	0.98	0.943	0.528	1.248	1.337	1.394	0.897
P41234	ATP-binding cassette sub-family A member 2	Abca2	270.51	0.731	0.838				1.181	1.302				1.552	0.906				1.515	1.552
A2AWP8	Rho guanine nucleotide exchange factor 10-like protein	Arhgef10l	139.99			0.98					0.865					0.87					1.085
Q8VDI9	Alpha-1,2-mannosyltransferase ALG9	Alg9	69.56				0.963	0.938				0.846	1.049				0.927	0.974				1.315	1.053
O70228	Probable phospholipid-transporting ATPase IIA	Atp9a	118.61	1.014		0.938		1.003	0.923		0.983		0.835	0.904		1.041		1.077	1.506		1.129		1.131
P61022	Calcineurin B homologous protein 1	Chp1	22.432	0.844	0.865	0.878	0.803	1.184	1.204	1.134	0.726	0.96	0.893	1.047	0.967	0.802	0.942	0.944	1.021	1.162	1.272	1.42	0.986
A2RSY1	KAT8 regulatory NSL complex subunit 3	Kansl3	96.134				0.611					0.758					0.964					1.201
P0DOV2	Interferon-activable protein 204	Ifi204	69.437		0.857	0.834				0.972	0.813				0.81	0.71				0.919	0.974
Q6ZWV7	60S ribosomal protein L35	Rpl35	14.552	0.956	0.91	0.944	0.954	0.992	1.014	1.049	0.936	0.812	0.96	0.937	1.065	1.027	0.945	1.042	0.934	1.346	1.345	1.593	1.027
P12970	60S ribosomal protein L7a	Rpl7a	29.976	0.881	0.871	0.916	0.786	1.046	0.914	1.133	0.918	0.876	0.976	0.994	1.018	1.058	0.916	1.008	1.048	1.294	1.271	1.623	0.978
Q923B0	Gamma-glutamylaminecyclotransferase	Ggact	17.08			1.019					1.008					0.944					1.172
Q7TNS2	MICOS complex subunit Mic10	Minos1	8.5669	0.937	0.933	0.912	0.87	0.593	1.362	1.011	0.611	1.081	1.137	1.232	1.05	0.793	0.984	1.042	1.199	1.192	1.492	1.162	1.279
Q61206	Platelet-activating factor acetylhydrolase IB subunit beta	Pafah1b2	25.581		1.032					1.018					0.832					1.032
Q8WUR0	Protein C19orf12 homolog	---	15.087	0.795					1.154					0.727					0.898
Q6PCL9	Poly(A) polymerase gamma	Papolg	82.956					1.197					0.71					0.957					1.182
Q9JJV9	Sodium channel protein type 5 subunit alpha	Scn5a	227.57	0.954		0.937	0.709	1.126	1.038		0.808	1.027	0.981	0.998		1.08	1.105	0.742	1.084		1.23	1.376	1.158
Q925E7	Serine/threonine-protein phosphatase 2A 55 kDa regulatory subunit B delta isoform	Ppp2r2d	51.957			0.91					0.995					0.876					1.081
P35980	60S ribosomal protein L18	Rpl18	21.644	0.853	0.854	0.893	0.849	1.067	1.03	1.118	0.88	0.775	0.863	1.027	0.989	1.082	1.007	0.999	1.049	1.314	1.324	1.527	1.079
Q8K0Q5	Rho GTPase-activating protein 18	Arhgap18	74.929			1.046					0.976					0.835					1.028
P14131	40S ribosomal protein S16	Rps16	16.445	0.845	0.826	0.754	0.792	1.138	1.237	1.198	0.838	0.869	0.947	1.003	0.906	0.903	0.989	0.985	0.99	1.196	1.283	1.393	1.029
Q99KK2	N-acylneuraminate cytidylyltransferase	Cmas	48.057				0.99					0.852					1.017					1.25
Q505F5	Leucine-rich repeat-containing protein 47	Lrrc47	63.589	0.881		0.775	0.94	1.101	1.324		0.796	0.894	0.956	1.011		0.717	0.891	0.973	0.941		1.203	1.315	0.956
Q9CX00	IST1 homolog	Ist1	39.468				1.057					1.032					0.901					1.106
Q9JKY5	Huntingtin-interacting protein 1-related protein	Hip1r	119.43				1.105					0.975					0.928					1.139
Q61176	Arginase-1	Arg1	34.807	0.487		0.596			0.881		0.631			1.076		0.978			0.929		1.588
O70572	Sphingomyelin phosphodiesterase 2	Smpd2	47.466	0.706			1.039	1.168	0.855			0.968	0.89	1.132			0.922	0.791	1.233			1.084	1.169
Q7TQI7	Ankyrin repeat and BTB/POZ domain-containing protein 2	Abtb2	113.5			1.012					1.011					0.838					1.022
Q9CR84	ATP synthase F(0) complex subunit C1, mitochondrial	Atp5g1	14.2	0.866					1.135					1.198					1.462
P28293	Cathepsin G	Ctsg	29.095	0.454			0.324		0.623			0.308		1.318			1.328		1.312			1.915
Q3TTA7	E3 ubiquitin-protein ligase CBL-B	Cblb	109.09	1.357			1.336	0.631	0.859			0.889	1.1	0.803			0.822	1.142	1.109			1.089	1.174
P60603	Reactive oxygen species modulator 1	Romo1	8.1828	0.937	0.8	0.877	1.074	1.35	1.214	1.295	0.916	0.558	0.525	1.163	0.875	0.921	1.154	0.978	0.991	1.296	1.367	1.35	1.197
Q99JX3	Golgi reassembly-stacking protein 2	Gorasp2	47.038	0.809	0.826	0.737	0.863		1.594	1.255	0.928	0.857		1.097	0.86	0.734	0.864		0.671	1.062	1.134	1.461
P84244	Histone H3.3	H3f3a	15.328	1.121	0.887		0.914	0.924	1.097	1.258		1.073	1.101	1.004	1.007		1.009	0.925	1.02	1.306		1.417	1.057
P57784	U2 small nuclear ribonucleoprotein A'	Snrpa1	28.357	0.882		0.714	0.911	1.276	1.373		0.698	0.84	0.851	1.027		0.736	0.918	0.938	0.768		1.383	1.316	0.934
Q9CR61	NADH dehydrogenase [ubiquinone] 1 beta subcomplex subunit 7	Ndufb7	16.331	0.864	0.879	0.826	0.947	1.21	1.419	1.19	0.869	0.889	0.889	1.074	0.949	0.808	0.925	0.945	0.952	1.217	1.299	1.326	0.919
Q8VCA6	Transmembrane protein 161A	Tmem161a	54.014				1.012					0.992					0.924					1.123
Q8K3H0	DCC-interacting protein 13-alpha	Appl1	79.327			0.98	1.002				0.912	0.842				0.883	0.994				1.078	1.2
Q6P9Q6	FK506-binding protein 15	Fkbp15	132.96		0.968	0.769		0.98		0.952	0.806		0.973		0.962	0.801		1.023		1.066	1.269		1.044
Q9D938	Transmembrane protein 160	Tmem160	19.587		0.842	0.78	0.926	1.128		1.22	1.082	0.935	0.903		0.843	0.9	1.035	1.032		1.208	1.249	1.219	0.947
Q9CQZ5	NADH dehydrogenase [ubiquinone] 1 alpha subcomplex subunit 6	Ndufa6	15.283	0.971	0.902	0.926	0.988	1.155	1.118	1.076	0.917	0.831	0.903	1.071	0.94	0.872	0.98	0.959	1.032	1.21	1.203	1.406	0.993
Q03734	Serine protease inhibitor A3M	Serpina3m	47.064	0.321	0.538	0.418	0.422	1.051	0.461	0.545	0.387	0.403	0.365	1.052	0.929	1.325	1.097	0.875	1.29	1.286	1.193	0.71	1.92
O09164	Extracellular superoxide dismutase [Cu-Zn]	Sod3	27.392				0.947					0.958					0.919					1.114
Q9CT10	Ran-binding protein 3	Ranbp3	52.572					0.851					0.92					1.033					1.251
Q8K4Z5	Splicing factor 3A subunit 1	Sf3a1	88.544	0.936		0.774	0.92		1.232		0.8	0.895		1.002		0.774	0.984		0.856		1.392	1.095
P33587	Vitamin K-dependent protein C	Proc	51.818					0.929					0.647					1.141					1.381
Q9CUB6	OTU domain-containing protein 1	Otud1	48.823			0.986					0.816					0.991					1.198
Q9EPK2	Protein XRP2	Rp2	39.376	1.178	0.873				1.049	1.152				0.977	0.882				1.048	1.2
D3Z4S3	Putative peptidyl-tRNA hydrolase PTRHD1	Ptrhd1	16.037			0.78					1.063					0.92					1.111
O09167	60S ribosomal protein L21	Rpl21	18.562	0.947	0.906	1.063	0.853		1.084	1.086	0.898	0.966		0.882	1	0.996	0.901		0.899	1.068	1.186	1.412
Q9CZH7	Matrix-remodeling-associated protein 7	Mxra7	19.457				0.879					0.974					0.882					1.064
P63276	40S ribosomal protein S17	Rps17	15.524	0.997	0.981	0.799	0.861		1.012	1.065	0.863	0.731		0.987	0.943	0.951	1.019		1.035	1.071	1.076	1.52
Q9DBS2	Tumor protein p63-regulated gene 1-like protein	Tprg1l	29.814	1.173					0.868					0.97					1.17
P15327	Bisphosphoglycerate mutase	Bpgm	29.978	0.905	0.658	0.741	0.646	0.83	0.94	0.692	0.796	0.848	0.96	1.173	1.132	1.046	0.93	1.216	1.085	1.683	1.261	1.59	1.004
Q8K443	Regulator of G-protein signaling 13	Rgs13	18.729	1.135					1.006					0.82					0.988
Q9D7V1	SH2 domain-containing protein 4A	Sh2d4a	48.46		0.861	0.832	0.948	1.162		1.201	0.852	0.876	1.153		0.963	0.65	0.909	0.798		0.893	1.177	1.086	0.846
O88532	Zinc finger RNA-binding protein	Zfr	116.86				1					0.965					0.955					1.151
Q3UP87	Neutrophil elastase	Elane	28.648				0.385					0.322					1.379					1.66
Q99N93	39S ribosomal protein L16, mitochondrial	Mrpl16	28.803	0.946	0.912	0.921	0.946	1.058	1.302	1.161	0.913	0.923	1.019	1.072	0.947	0.897	0.806	0.941	0.969	1.13	1.186	1.331	0.982
Q9CQI7	U2 small nuclear ribonucleoprotein B''	Snrpb2	25.323		0.931	0.983				0.888	0.897				1.008	0.925				1.21	1.11
Q9D7N6	39S ribosomal protein L30, mitochondrial	Mrpl30	18.342	1.09		0.959		1.002	0.902		0.895		1.097	0.882		0.843		0.934	1.047		1.158		0.98
P62305	Small nuclear ribonucleoprotein E	Snrpe	10.803		0.899	0.998	0.913	0.971		0.963	0.653	1.086	0.913		1.002	0.958	1.026	1.075		1.34	1.387	1.064	1.075
Q8BJ71	Nuclear pore complex protein Nup93	Nup93	93.28	0.906	0.907	0.884		0.989	1.061	1.141	0.892		0.984	1.001	0.885	0.828		1.021	1.047	1.175	1.221		1.023
Q9JK53	Prolargin	Prelp	43.292	1.054	0.923	0.904	0.938	1.096	1.126	1.175	0.914	1.004	0.995	1.029	0.997	0.891	0.798	0.889	0.992	1.158	1.206	1.239	0.911
Q8CG72	Poly(ADP-ribose) glycohydrolase ARH3	Adprhl2	39.414				1.063					0.912					0.945					1.129
REV__D3Z752	Conserved oligomeric Golgi complex subunit 3	Cog3	13.004			1.192					1.059					0.875					1.046
P83882	60S ribosomal protein L36a	Rpl36a	12.441	0.828	0.896	0.993	0.877	0.974	1.083	1.052	0.995	0.867	1.112	0.951	1.021	1.035	0.95	0.921	0.976	1.245	1.146	1.473	0.987
Q70IV5	Synemin	Synm	173.21	0.978					1					0.977					1.168
P61211	ADP-ribosylation factor-like protein 1	Arl1	20.411	0.96	0.886	0.938	1.014	0.94	1.059	1.107	0.814	0.912	0.97	1.046	0.94	0.82	0.939	1.039	1.127	1.123	1.212	1.164	1.079
P01633	Ig kappa chain V19-17	Igk-V19-17	16.433					0.755					0.715					1.205					1.436
Q8VCR8	Myosin light chain kinase 2, skeletal/cardiac muscle	Mylk2	65.989				1.033					0.947					0.957					1.141
Q91YD9	Neural Wiskott-Aldrich syndrome protein	Wasl	54.274	0.841	0.86	0.743	0.863	1.19	1.554	1.349	0.682	0.963	0.799	1.001	0.831	0.683	0.862	1.083	0.79	1.047	1.206	1.32	0.947
O08808	Protein diaphanous homolog 1	Diaph1	139.34			0.901					0.844					0.928					1.104
P17897	Lysozyme C-1	Lyz1	16.794		0.413					1.851					0.763					0.907
Q64213	Splicing factor 1	Sf1	70.402	1.221		1.064	0.963	1.037	0.914		0.803	1.011	1.003	0.697		0.879	0.871	0.958	1.081		0.994	0.964	1.009
Q8R1T4	UDP-N-acetylglucosamine transporter	Slc35a3	35.976	1.08					0.974					0.922					1.096
Q9CQH3	NADH dehydrogenase [ubiquinone] 1 beta subcomplex subunit 5, mitochondrial	Ndufb5	21.71	0.938	0.9	0.971	0.93	1.119	1.32	1.085	0.938	0.959	1.033	0.966	0.987	0.857	0.953	0.968	1.01	1.181	1.255	1.204	0.971
P62315	Small nuclear ribonucleoprotein Sm D1	Snrpd1	13.281		0.855	0.916	1.027	0.996		1.206	0.781	0.836	0.906		1.036	1.008	0.938	1.083		0.997	1.316	1.471	1.046
O54692	Centromere/kinetochore protein zw10 homolog	Zw10	88.062		0.931					1.07					0.866					1.029
P59326	YTH domain-containing family protein 1	Ythdf1	60.878		0.928	0.897				1.007	0.947				0.943	0.933				1.078	1.148
Q9D1I6	39S ribosomal protein L14, mitochondrial	Mrpl14	15.874	0.885	0.938		0.873	1.124	0.98	1.162		0.996	0.979	1.22	0.922		0.707	0.898	1.065	1.047		1.334	0.998
P27048	Small nuclear ribonucleoprotein-associated protein B	Snrpb	23.656	1.044			1.016		0.998			0.79		1.03			0.989		1.103			1.291
P47963	60S ribosomal protein L13	Rpl13	24.305	0.94	0.923	0.962	0.84	0.957	0.926	1.056	1.011	0.889	1.041	0.975	1.017	1.096	0.948	0.992	0.944	1.3	1.218	1.438	1.059
Q78JW9	Ubiquitin domain-containing protein UBFD1	Ubfd1	40.143	1.048					0.894					0.879					1.042
O35680	28S ribosomal protein S12, mitochondrial	Mrps12	15.437		0.972	1.018	0.973			1.044	1.015	0.909			0.969	1.061	0.919			1.124	1.075	1.293
Q3UJD6	Ubiquitin carboxyl-terminal hydrolase 19	Usp19	150.55		0.817	0.837	0.963			1.011	0.966	0.842			0.913	1.015	0.946			1.179	1.082	1.14
Q8BR92	Paralemmin-2	Palm2	42.095			0.968	1.025				0.942	1.064				0.934	0.967				1.154	1.093
P27600	Guanine nucleotide-binding protein subunit alpha-12	Gna12	44.095			0.941					1.063					0.904					1.067
P09602	Non-histone chromosomal protein HMG-17	Hmgn2	9.4226	0.949	0.86	1.012		1.095	0.99	1.089	0.885		0.642	0.962	1.002	0.707		1.158	1.053	1.064	1.227		1.173
P62192	26S protease regulatory subunit 4	Psmc1	49.184	0.944	0.881	0.807	0.943	1.197	1.303	1.164	0.819	0.921	0.952	0.939	0.927	0.789	0.906	0.96	0.921	1.064	1.269	1.212	0.867
Q66JZ4	T-cell activation inhibitor, mitochondrial	TCAIM	57.401		1.026					0.974					0.978					1.154
Q9CR63	Cytochrome c oxidase assembly protein COX16 homolog, mitochondrial	Cox16	12.266	1.078	0.894	0.92			1.106	1.183	1.008			0.933	0.883	0.815			0.89	1.069	1.143
P62881	Guanine nucleotide-binding protein subunit beta-5	Gnb5	43.565					0.995					0.838					1.017					1.199
Q9JHU9	Inositol-3-phosphate synthase 1	Isyna1	60.931			1.068					1.043					0.872					1.028
O55060	Thiopurine S-methyltransferase	Tpmt	27.585				1.026	1.107				0.913	1.063				0.8	0.905				1.101	0.909
Q9CY66	H/ACA ribonucleoprotein complex subunit 1	Gar1	23.474				0.918	1.016				0.983	1.047				0.909	0.957				1.218	0.981
Q8K3X4	Interferon regulatory factor 2-binding protein-like	Irf2bpl	80.564	1.161		0.855			0.975		1.105			0.856		0.871			1.039		0.995
O35231	Kinesin-like protein KIFC3	Kifc3	92.555			1.006	1.035				1.12	0.876				0.964	0.987				1.091	1.207
Q8VE70	Programmed cell death protein 10	Pdcd10	24.715			0.84	0.961				1.101	0.912				0.875	1.041				1.18	1.077
Q9CW03	Structural maintenance of chromosomes protein 3	Smc3	141.55		0.996		0.926			0.924		0.906			1.009		0.981			1.069		1.276
O70496	H(+)/Cl(-) exchange transporter 7	Clcn7	88.712		0.898	0.954				0.9	0.869				0.986	0.849				1.019	1.14
Q03141	MAP/microtubule affinity-regulating kinase 3	Mark3	84.389		0.968	1.113	1.38			1.135	0.887	1.185			1.083	0.787	1.087			0.979	1.61	0.89
Q8C863	E3 ubiquitin-protein ligase Itchy	Itch	98.992					0.946					1.056					0.924					1.087
Q9JIZ9	Phospholipid scramblase 3	Plscr3	31.802		1.018					1.143					0.962					1.131
Q9ET01	Glycogen phosphorylase, liver form	Pygl	97.462	0.782	0.759				0.843	1.238				1.029	0.794				1.136	1.007
Q6R5N8	Toll-like receptor 13	Tlr13	114.44	1.002		1.038		1.018	0.926		0.882		0.919	0.945		0.887		1.016	1.187		1.088		1.074
Q91WP6	Serine protease inhibitor A3N	Serpina3n	46.717	0.215	0.379	0.296	0.278	0.983	0.41	0.437	0.21	0.22	0.288	0.877	0.775	1.162	1.058	0.803	1.091	1.004	0.905	0.518	1.977
P13634	Carbonic anhydrase 1	Ca1	28.33	0.835	0.755	0.637	0.595	0.867	0.828	0.785	0.772	0.896	0.858	1.422	1.118	1.183	1.044	1.256	1.218	1.563	1.401	1.781	1.105
Q8BTC1	Uncharacterized protein C12orf73 homolog	---	7.5397	0.884		0.914			1.225		0.894			0.925		0.96			1.011		1.201
O88487	Cytoplasmic dynein 1 intermediate chain 2	Dync1i2	68.393	0.99		1.114	0.921	1.02	0.956		0.812	0.953	0.951	1.034		0.84	0.958	0.991	1.031		1.194	1.202	1.058
P43274	Histone H1.4	Hist1h1e	21.977	1.012	0.904	1.071	0.848	0.974	1	1.076	0.877	0.823	0.983	0.909	1.04	1.137	1.076	1.034	1.13	1.234	1.126	1.575	1.028
Q8BQZ4	Ral GTPase-activating protein subunit beta	Ralgapb	165.2			0.951					1.055					0.94					1.103
P43025	Tetranectin	Clec3b	22.257				1.049					0.966					0.861					1.009
Q6ZWN5	40S ribosomal protein S9	Rps9	22.591	0.829	0.821	0.898	0.733	1.09	1.035	1.265	0.935	0.862	0.893	1.054	0.939	1.007	0.986	1	1.019	1.18	1.241	1.46	0.943
P52912	Nucleolysin TIA-1	Tia1	42.799		0.977		0.985			0.962		0.953			0.966		0.852			0.932		1.198
Q9CQY6	Ubiquinol-cytochrome-c reductase complex assembly factor 2	Uqcc2	16.32	0.928	0.936	0.857	0.99	1.23	1.307	1.281	0.857	1.023	0.856	1.023	0.934	0.88	0.953	0.931	0.96	1.17	1.196	1.212	0.991
Q61334	B-cell receptor-associated protein 29	Bcap29	27.964	0.987	0.983	0.922		0.899	1.016	1.06	0.793		1.13	1.07	1.067	0.76		1.007	1.021	1.044	1.538		0.965
Q8R180	ERO1-like protein alpha	Ero1a	54.084		0.827	0.897				0.909	0.828				1.004	0.921				1.096	1.157
Q3TDD9	Protein phosphatase 1 regulatory subunit 21	Ppp1r21	88.337					0.918					1.017					0.963					1.127
Q6PAM0	5'-AMP-activated protein kinase subunit beta-2	Prkab2	30.209	0.756	0.915	0.727	0.921	1.348	1.665	1.24	0.519	0.934	0.936	1.117	0.983	0.649	0.849	0.843	0.768	1.046	1.29	1.217	0.873
Q8BYK6	YTH domain-containing family protein 3	Ythdf3	63.961				0.97					0.93					0.861					1.007
Q60772	Cyclin-dependent kinase 4 inhibitor C	Cdkn2c	18.066	1.052					0.923					0.909					1.063
Q5FW60	Major urinary protein 20	Mup20	20.93			0.851					0.877					1.046					1.222
Q99LH2	Phosphatidylserine synthase 1	Ptdss1	55.603					1.024					1.074					0.876					1.023
Q924T7	E3 ubiquitin-protein ligase RNF31	Rnf31	119.31			0.96					1.042					0.932					1.088
P59016	Vacuolar protein sorting-associated protein 33B	Vps33b	70.525	1.058			0.85		0.971			0.879		1.044			0.994		1.092			1.287
Q99N95	39S ribosomal protein L3, mitochondrial	Mrpl3	39.109	0.979	0.91	0.932	0.876	0.953	1.051	1.151	0.946	1.001	1.043	0.937	0.826	0.882	0.887	0.976	0.97	1.025	1.004	1.217	1.04
Q9CXW4	60S ribosomal protein L11	Rpl11	20.252	0.949	0.902	0.873	0.883	1.079	1.101	1.065	0.885	0.902	0.956	0.972	0.991	0.89	0.943	1.008	1.02	1.144	1.201	1.232	1.003
Q8BVI5	Syntaxin-16	Stx16	37.08				1.104					0.958					0.956					1.114
Q9CRC6	BLOC-1-related complex subunit 7	Borcs7	11.546				1.021					1.03					0.998					1.162
P45878	Peptidyl-prolyl cis-trans isomerase FKBP2	Fkbp2	15.344				1.08					0.926					0.92					1.071
Q9CR57	60S ribosomal protein L14	Rpl14	23.564	0.768	0.759	0.961	0.795	0.997	0.996	1.113	0.806	0.614	1.01	1.004	1.031	1.07	0.932	1.007	0.933	1.133	1.133	1.646	1.026
P55012	Solute carrier family 12 member 2	Slc12a2	131.03		1.055		1.005			0.834		1.025			0.956		0.874			1.045		1.085
Q8CH25	SAFB-like transcription modulator	Sltm	116.92			0.819		1.118			0.96		0.893			0.975		0.939			1.158		1.068
Q91VZ6	Stromal membrane-associated protein 1	Smap1	47.66				0.858					0.912					0.967					1.125
Q99LT0	Protein dpy-30 homolog	Dpy30	11.213					0.879					1.18					0.897					1.042
P11247	Myeloperoxidase	Mpo	81.181	0.298	0.478	0.307	0.494	1.089	0.578	1.843	0.398	0.42	0.445	1.449	0.779	1.419	1.111	1.39	1.248	0.957	1.879	2.033	1.028
Q9D125	28S ribosomal protein S25, mitochondrial	Mrps25	19.92	0.965	1.001	0.818	0.898	1.138	0.983	1.131	0.968	0.912	0.808	1.089	0.949	0.834	0.938	0.994	0.993	1.003	1.281	1.214	1.092
P63325	40S ribosomal protein S10	Rps10	18.916	0.986	0.915	0.88	0.943	0.953	1.014	1.066	0.895	0.971	1.204	0.929	1.031	0.939	0.882	0.94	0.986	1.181	1.229	1.177	0.911
Q9QZ88	Vacuolar protein sorting-associated protein 29	Vps29	20.495	0.942	0.962	0.899	1.109	1.153	1.276	1.294	0.935	0.945	1.054	0.947	0.89	0.802	0.892	0.946	0.935	0.965	1.201	1.209	0.893
Q8C5T8	Coiled-coil domain-containing protein 113	Ccdc113	44.214		1.376	1.258	1.263	0.575		0.581	0.802	0.765	1.164		1.089	0.831	0.783	1.084		0.942	1.153	1.081	1.222
P62806	Histone H4	Hist1h4a	11.367	0.96	0.841	0.859	0.838	1.068	1.019	1.101	0.99	0.819	0.805	1.027	0.972	1.124	1.093	1.05	1.068	1.281	1.243	1.456	1.067
Q9D8P4	39S ribosomal protein L17, mitochondrial	Mrpl17	20.249	0.999	0.835	0.943	0.788	1.082	1.144	0.999	0.885	0.987	1.136	0.919	0.97	0.875	0.854	0.895	0.839	1.191	1.067	1.284	0.859
Q9D1C3	Protein preY, mitochondrial	Pyurf	12.506		0.82		0.931			0.902		0.721			0.951		0.926			1.003		1.177
Q99LB7	Sarcosine dehydrogenase, mitochondrial	Sardh	101.68				1.071					0.746					0.942					1.094
Q9CQE7	Endoplasmic reticulum-Golgi intermediate compartment protein 3	Ergic3	43.208				0.997					0.972					1.055					1.224
Q99N89	39S ribosomal protein L43, mitochondrial	Mrpl43	20.203	0.979	0.89	0.928	1.029		0.963	1.047	1.012	0.865		0.953	0.957	0.914	0.877		0.999	1.072	0.994	1.23
P70208	Plexin-A3	Plxna3	207.96	0.947					0.872					1.008					1.169
Q9Z315	U4/U6.U5 tri-snRNP-associated protein 1	Sart1	90.884			0.929		0.743			0.878		0.957			0.967		1.143			1.232		1.216
Q3TC93	HCLS1-binding protein 3	Hs1bp3	43.691			1.04	1.068				1.181	1.073				0.81	0.919				0.986	1.018
P49722	Proteasome subunit alpha type-2	Psma2	25.926	1.278	1.133	1.032	0.991	1.04	0.685	0.646	1.012	1.082	1.055	0.678	1.022	0.924	0.918	0.941	1.263	0.952	1.044	0.959	0.977
Q9DBG1	Sterol 26-hydroxylase, mitochondrial	Cyp27a1	60.719		0.916					0.97					1.038					1.202
P49182	Heparin cofactor 2	Serpind1	54.496		0.776	0.828	0.835	0.798		0.763	0.91	0.763	0.758		1.23	1.095	1.208	1.245		1.46	1.24	1.544	1.29
Q8BM39	Pre-mRNA-splicing factor 18	Prpf18	39.889			1.006					1.075					1.015					1.174
Q9R233	Tapasin	Tapbp	49.736	0.934		0.85	0.943		0.82		0.97	0.853		0.712		0.87	1.025		1.043		0.892	1.081
Q5H8C4	Vacuolar protein sorting-associated protein 13A	Vps13a	359.4	0.946		0.921	0.974		1.02		1.011	0.993		0.984		0.934	0.986		1.051		1.13	1.179
Q91Z31	Polypyrimidine tract-binding protein 2	Ptbp2	57.488			0.923					0.968					0.961					1.11
Q9BCZ4	Selenoprotein S	Vimp	21.509				1.029					0.884					0.951					1.098
Q9CZX8	40S ribosomal protein S19	Rps19	16.085	1.011	0.932	0.89	0.9	1.174	1.132	1.129	0.841	0.923	0.976	0.984	0.936	0.885	0.883	0.994	0.905	1.172	1.171	1.327	0.827
P20801	Troponin C, skeletal muscle	Tnnc2	18.11				0.314	1.299				0.33	0.178				1.453	1.446				2.145	1.201
P19253	60S ribosomal protein L13a	Rpl13a	23.464	1.009	0.895	0.945	0.892	0.96	0.875	1.034	0.93	0.898	1.009	0.827	1.065	1.103	1.029	0.984	0.987	1.147	1.179	1.354	1.101
Q61033	Lamina-associated polypeptide 2, isoforms alpha/zeta	Tmpo	75.167	0.989		0.97	1.021	0.878	1.166		1.052	1.015	1.05	1.041		0.829	0.938	1.031	1.195		1.218	0.947	1.062
P97390	Vacuolar protein sorting-associated protein 45	Vps45	65.052		1.013	0.93	0.979			1.104	0.976	0.971			0.894	0.936	0.966			1.034	1.115	1.071
Q3KNM2	E3 ubiquitin-protein ligase MARCH5	March5	31.231			0.951					0.989					0.839					0.966
P20444	Protein kinase C alpha type	Prkca	76.851	0.87			0.9		0.926			0.89		0.963			0.962		1.013			1.202
Q9JKB3	Y-box-binding protein 3	Ybx3	38.813	0.978	0.942	0.868	0.969		0.898	0.98	1.008	1.034		0.932	0.901	0.886	0.977		1.064	0.991	1.266	0.932
Q3UBX0	Transmembrane protein 109	Tmem109	26.306	1.009	0.986	0.87	0.902	0.931	1.061	1.019	0.887	0.701	0.806	1.122	1.038	0.959	1.197	1.108	1.265	1.213	1.315	1.239	1.205
O55003	BCL2/adenovirus E1B 19 kDa protein-interacting protein 3	Bnip3	20.978	0.9		0.89	0.928	0.976	1.324		0.84	0.945	1.236	0.82		0.765	0.868	0.839	0.917		1.01	0.934	0.92
O88428	Bifunctional 3'-phosphoadenosine 5'-phosphosulfate synthase 2	Papss2	70.35				1.036					0.822					0.971					1.116
O09118	Netrin-1	Ntn1	67.81				0.99					0.959					0.983					1.128
Q8BP67	60S ribosomal protein L24	Rpl24	17.779	0.854	0.912	1.002	0.859	0.952	1.016	1.023	0.799	0.964	1.138	0.993	1.168	0.98	0.896	0.944	0.91	1.205	1.277	1.42	0.906
P16015	Carbonic anhydrase 3	Ca3	29.366				0.518					0.501					0.58					0.665
P28652	Calcium/calmodulin-dependent protein kinase type II subunit beta	Camk2b	60.46		1.062					1.055					0.896					1.028
P16330	2',3'-cyclic-nucleotide 3'-phosphodiesterase	Cnp	47.123		0.918		1.021			1.085		0.904			0.96		1.021			1.08		1.193
P49443	Protein phosphatase 1A	Ppm1a	42.432	0.893	0.963	0.947	0.994	1.142	1.387	1.457	1.041	1.034	1.106	1.025	0.844	0.8	0.91	0.85	0.891	0.967	1.169	1.149	0.905
Q9JLR1	Protein transport protein Sec61 subunit alpha isoform 2	Sec61a2	52.247		0.917	0.778	0.984	1.109		1.029	0.794	0.763	0.779		0.988	0.99	1.047	1.089		1.222	1.229	1.206	1.061
Q78IK2	Up-regulated during skeletal muscle growth protein 5	Usmg5	6.3814	0.848	0.932	0.971	1.081	1.167	1.196	1.247	0.781	0.852	0.963	1.193	1.007	0.861	1.146	0.907	1.191	1.256	1.35	1.147	0.92
O70145	Neutrophil cytosol factor 2	Ncf2	59.485				0.667					0.52					1.005					1.152
P0DOV1	Interferon-activable protein 205-B	Mnda	46.977					1.045					0.829					1.011					1.158
P07214	SPARC	Sparc	34.45				0.911					0.84					0.867					0.993
Q9CX80	Cytoglobin	Cygb	21.465	1.041					0.93					0.907					1.038
Q8BPI1	Protein kintoun	Dnaaf2	88.326				1.122					0.712					1.094					1.252
P70213	Friend virus susceptibility protein 1	Fv1	51.996	1.007					0.957					0.91					1.041
P70166	Cytoplasmic polyadenylation element-binding protein 1	Cpeb1	61.917	1.303					0.8					0.899					1.028
Q9JJ43	RNA binding protein fox-1 homolog 1	Rbfox1	42.678				1.012	0.926				1.007	1.05				0.913	0.945				1.028	1.096
Q9D8Y1	Transmembrane protein 126A	Tmem126a	21.539	0.89	0.948	0.795	0.974	0.887	1.16	1.157	0.915	1.033	1.06	1.071	0.992	0.925	0.995	0.96	0.865	1.181	1.31	1.221	1.071
Q9DBB5	Eukaryotic translation initiation factor 4E type 3	Eif4e3	22.836					0.923					1.167					0.889					1.015
O35972	39S ribosomal protein L23, mitochondrial	Mrpl23	17.121	1.007		0.953		0.925	0.926		0.927		0.88	1.009		0.797		1.037	1.063		1.116		1.069
P84096	Rho-related GTP-binding protein RhoG	Rhog	21.308	0.962			0.781		0.983			0.746		0.965			1.029		1.012			1.266
Q9WUZ9	Ectonucleoside triphosphate diphosphohydrolase 5	Entpd5	47.101	1.009					0.939					0.881					1.005
Q9CZ28	Vacuolar-sorting protein SNF8	Snf8	28.886				1.074					1.021					0.939					1.071
Q64442	Sorbitol dehydrogenase	Sord	38.249	1.02	1.177	0.962	1.055	1.004	1.126	0.943	0.987	0.997	1.053	1.018	0.893	0.943	0.93	0.969	0.998	1.101	1.206	1.147	0.971
P84102	Small EDRK-rich factor 2	Serf2	6.8998	0.893		1.017	0.916	1.036	0.959		0.947	1.053	1.084	0.983		0.862	0.764	0.989	0.882		0.948	1.392	0.878
Q9CY34	NEDD8-conjugating enzyme UBE2F	Ube2f	21.11	1.089					0.829					0.891					1.016
O89114	DnaJ homolog subfamily B member 5	Dnajb5	39.119		1.098	0.898	0.911			1.053	1.029	0.872			0.953	1	1			1.106	1.123	1.134
P07361	Alpha-1-acid glycoprotein 2	Orm2	23.843	0.478					0.766					0.725					0.826
Q00724	Retinol-binding protein 4	Rbp4	23.206	0.8	0.691	0.896	0.926		0.671	0.577	0.741	0.795		1.138	1.18	1.061	0.968		1.05	1.421	1.207	1.273
P63030	Mitochondrial pyruvate carrier 1	Mpc1	12.454	1.047	0.974	1.035	0.984	0.679	1.082	1.129	0.911	1.091	1.092	0.976	0.984	0.934	0.851	1.044	1.086	1.141	1.174	0.956	1.095
P43247	DNA mismatch repair protein Msh2	Msh2	104.15		0.992	1.003				0.964	0.899				0.919	0.918				1.065	1.025
Q9ET30	Transmembrane 9 superfamily member 3	Tm9sf3	67.544		0.881		0.953	0.971		1.036		0.902	1.098		0.957		1.02	0.916		1.16		1.116	1.015
Q9R1S8	Calpain-7	Capn7	92.563				0.862					1.265					0.876					0.996
Q925F2	Endothelial cell-selective adhesion molecule	Esam	41.81	0.984	0.721				1.177	1.289				1.107	0.837				1.086	1.124
Q9DBS5	Kinesin light chain 4	Klc4	68.612	1.081					0.955					0.904					1.028
Q3TBW2	39S ribosomal protein L10, mitochondrial	Mrpl10	29.395		1		0.923	1.197		1.185		0.974	0.859		0.981		0.952	0.944		1.049		1.21	1.013
Q80X95	Ras-related GTP-binding protein A	Rraga	36.566				0.922					1.047					0.947					1.077
B1AXP6	Mitochondrial import receptor subunit TOM5 homolog	Tomm5	6.0372	1.033	0.92	0.992	0.991		1.109	1.037	0.912	0.952		0.992	0.998	0.942	0.978		0.909	1.12	1.155	1.263
Q8R307	Vacuolar protein sorting-associated protein 18 homolog	Vps18	110.22		1.097	0.981	0.937			1.102	0.999	0.922			0.821	1.112	0.906			0.965	1.062	1.201
P61750	ADP-ribosylation factor 4	Arf4	20.396	0.886	0.873	0.844	0.907	0.986	0.924	1.014	0.885	0.839	1.051	1.022	0.896	0.914	0.884	0.986	1.038	1.079	1.036	1.206	0.981
Q3UI66	Coiled-coil domain-containing protein 34	Ccdc34	42.215	1.311		1.543			0.864		0.858			0.769		0.99			1.048		0.95
Q9DC50	Peroxisomal carnitine O-octanoyltransferase	Crot	70.264	1					0.91					0.69					0.784
Q059U7	Protein inturned	Intu	104.82				0.973					0.965					1.025					1.164
Q99KG3	RNA-binding protein 10	Rbm10	103.49	1.028		1.029	1.019		1.056		0.977	1.07		0.965		0.863	0.905		0.929		1.115	1.06
Q9D1B9	39S ribosomal protein L28, mitochondrial	Mrpl28	30.169	0.997	0.898	0.993	0.796	0.917	0.986	1.097	0.848	0.968	1.008	0.89	0.983	0.913	0.855	1.143	0.987	1.016	1.128	1.199	1.099
Q9D799	Methionyl-tRNA formyltransferase, mitochondrial	Mtfmt	43.092			1.216	0.902				0.811	1.059				0.961	0.984				1.069	1.139
P55258	Ras-related protein Rab-8A	Rab8a	23.668		0.74	1.158	0.904	0.986		0.979	0.773	1.052	0.973		1.016	0.806	0.917	1.003		1.062	1.129	0.999	1.059
B2RXC1	Trafficking protein particle complex subunit 11	Trappc11	128.39			0.873	0.961				0.995	1.039				0.956	0.969				1.13	1.054
Q9R0Q3	Transmembrane emp24 domain-containing protein 2	Tmed2	22.705	1.075	0.883	0.967	1.002		1.17	1.088	0.774	1.02		0.861	1.067	1.019	0.968		1.051	1.055	1.211	1.121
Q8CIZ8	von Willebrand factor	Vwf	309.27	0.986	0.771	0.844	0.632	0.942	0.95	1.124	0.899	0.745	1.063	1.039	1.102	1.124	0.914	0.996	1.163	0.956	1.115	1.641	0.986
Q06185	ATP synthase subunit e, mitochondrial	Atp5i	8.2355	0.997	0.989	0.998	0.937	1.056	1.126	1.047	0.959	0.938	0.95	1.07	0.985	0.933	1.048	0.92	1.06	1.184	1.216	1.167	0.984
Q9DD06	Retinoic acid receptor responder protein 2	Rarres2	18.349				0.943					0.895					0.923					1.045
P31725	Protein S100-A9	S100a9	13.049	0.21	0.2	0.202	0.179	1.13	0.438	2.003	0.361	0.228	0.222	1.308	0.751	1.238	1.22	1.591	1.187	0.853	1.939	1.811	1.124
Q9CQP2	Trafficking protein particle complex subunit 2	Trappc2	16.441	1.007			1.09	1.141	0.942			0.898	0.748	0.958			1.018	0.998	1.038			1.17	1.158
Q91WE4	UPF0729 protein C18orf32 homolog	---	8.0355	1.09					1.032					0.975					1.103
Q80YP0	Cyclin-dependent kinase 3	Cdk3	33.888		1.011		0.85			1.037		0.969			0.93		0.882			1.016		1.033
Q9QZ73	DCN1-like protein 1	Dcun1d1	30.097			1.024					0.919					0.895					1.012
Q3UMR5	Calcium uniporter protein, mitochondrial	Mcu	39.681	1.102		1.002	1.081	0.795	1.03		1.045	0.916	1.053	1.034		1.026	0.979	1.012	0.996		1.264	1.148	1.175
Q6NT99	Dual specificity protein phosphatase 23	Dusp23	16.637	0.954	0.929	0.803	0.96	1.264	1.14	1.141	1.166	0.965	0.941	0.974	0.926	0.93	0.908	0.877	0.988	1.058	1.145	1.122	0.902
Q8C165	N-fatty-acyl-amino acid synthase/hydrolase PM20D1	Pm20d1	55.662			1.001	1.155				0.948	1.087				1.091	0.849				1.035	1.157
Q9JLV6	Bifunctional polynucleotide phosphatase/kinase	Pnkp	57.223			0.943					0.885					0.991					1.12
P62918	60S ribosomal protein L8	Rpl8	28.024	0.973	0.888	0.828	0.855	0.903	0.915	0.984	1.03	0.845	0.97	0.981	1.03	1.094	0.967	1.007	1.04	1.159	1.125	1.37	1.044
P00329	Alcohol dehydrogenase 1	Adh1	39.771	0.925	1.104	0.87	0.993	1.04	1.169	0.875	0.917	0.916	0.887	0.902	1.06	0.992	1	0.985	1.008	1.145	1.246	1.069	1.11
Q99MP8	BRCA1-associated protein	Brap	66.99	0.984		0.98			1.078		1.104			0.969		0.897			1.042		1.065
Q9CQA6	Coiled-coil-helix-coiled-coil-helix domain-containing protein 1	Chchd1	13.608	1.012	0.983	1.002			1.124	1.136	0.953			0.997	0.939	0.926			1.046	1.087	1.098
Q9D1P0	39S ribosomal protein L13, mitochondrial	Mrpl13	20.677	0.974	0.837		0.943	1.047	1.019	1.165		0.99	0.906	1.001	0.996		0.905	0.975	1.109	1.05		1.123	1.097
P03921	NADH-ubiquinone oxidoreductase chain 5	Mtnd5	68.474	0.9	0.833	0.89	0.983	0.939	1.123	1.246	1.108	0.868	0.995	1.154	1.049	0.9	1.067	1.041	1.17	1.128	1.215	1.281	1.089
Q61074	Protein phosphatase 1G	Ppm1g	58.727	0.968	0.868	0.737	0.902	1.171	1.114	1.296	0.936	0.928	0.993	0.945	0.921	0.867	0.923	0.92	1.001	0.905	1.234	1.122	0.904
P22599	Alpha-1-antitrypsin 1-2	Serpina1b	45.974	0.82	0.728	0.831	0.862	0.905	0.647	0.598	0.813	0.828	0.874	1.195	1.164	1.175	1.173	1.057	1.237	1.557	1.337	1.19	1.187
Q9ER72	Cysteine--tRNA ligase, cytoplasmic	Cars	94.859			0.97		0.992			0.95		1.042			0.931		0.994			1.169		1.002
P07091	Protein S100-A4	S100a4	11.721		0.908					0.898					0.846					0.954
Q9DC40	Telomere length regulation protein TEL2 homolog	Telo2	93.312	0.986					0.976					0.913					1.03
Q5U430	E3 ubiquitin-protein ligase UBR3	Ubr3	212.75	1.058				0.917	0.945				1.037	0.979				0.925	1.09				1.057
Q9CQF3	Cleavage and polyadenylation specificity factor subunit 5	Nudt21	26.24	1.039	0.972	0.913	0.968	1.067	1.101	1.116	0.885	0.915	0.948	0.999	0.992	0.887	0.93	1.006	0.954	0.983	1.251	1.232	1.003
Q8BX10	Serine/threonine-protein phosphatase PGAM5, mitochondrial	Pgam5	31.994		0.996	0.804				1.067	1.031				0.943	1.077				1.092	1.182
Q3TKY6	Peptidyl-prolyl cis-trans isomerase CWC27 homolog	Cwc27	53.542			0.99					0.899					0.946					1.064
P07759	Serine protease inhibitor A3K	Serpina3k	46.879	0.713	0.669	0.733	0.701	0.82	0.662	0.636	0.658	0.654	0.795	1.138	1.192	1.003	1.038	1.212	1.123	1.461	1.263	1.121	1.314
Q921Y0	MOB kinase activator 1A	Mob1a	25.079	0.89	0.836	0.9		0.969	1.025	1.087	0.891		1.012	1.149	0.913	0.734		0.97	1.018	1.016	1.135		1.065
O55142	60S ribosomal protein L35a	Rpl35a	12.554	0.933	0.885	0.901	0.857	1.053	1.065	1.115	0.942	0.909	0.974	1.033	0.911	1.069	1.017	0.981	1.021	1.203	1.097	1.301	1.01
P62281	40S ribosomal protein S11	Rps11	18.431	0.924	0.977	0.874	0.933	1.032	1.019	1.113	0.918	0.825	0.888	1.183	0.998	1.107	0.993	1.011	1.084	1.175	1.208	1.395	1.087
Q4VBE8	WD repeat-containing protein 18	Wdr18	47.211			0.946					0.967					0.942					1.059
Q9D024	Coiled-coil domain-containing protein 47	Ccdc47	55.843	0.726			0.898		1.202			0.831		1.425			1.068		1.374			1.426
Q6ZWY9	Histone H2B type 1-C/E/G	Hist1h2bc	13.906		1.122	1.109	1.046	1.233		0.937	0.94	0.917	0.929		1.064	1.007	1	0.901		1.091	1.216	1.224	0.929
O09117	Synaptophysin-like protein 1	Sypl1	28.899	0.978	0.879	0.927	0.95	0.928	1.044	1.084	0.817	0.872	1.059	1.085	0.902	1.025	1.048	1.011	1.098	1.209	1.185	1.189	1.012
P29268	Connective tissue growth factor	Ctgf	37.824	0.825		0.417			0.801		0.274			1.159		1.191			1.279		1.358
O70152	Dolichol-phosphate mannosyltransferase subunit 1	Dpm1	29.174			0.943					0.904					0.967					1.085
Q9JJG9	Nitric oxide-associated protein 1	Noa1	77.378			0.913					0.935					0.897					1.006
P62245	40S ribosomal protein S15a	Rps15a	14.839	0.946	0.841	0.889	0.831	1.204	1.198	0.878	0.871	1.254	0.857	1.019	1.053	0.908	0.715	1.007	0.939	0.997	1.244	1.091	1.005
Q9CR76	Transmembrane protein 186	Tmem186	24.631	0.911	0.994	0.864	0.888	0.915	1.055	0.953	0.766	0.901	0.883	1.098	0.98	0.94	1.059	1.08	1.109	1.176	1.123	1.208	1.172
Q3TMP8	Trimeric intracellular cation channel type A	Tmem38a	33.309	0.997	0.858	1.013	0.997	1.049	1.134	1.047	1.065	0.892	0.919	1.265	0.92	0.895	0.987	1.042	1.228	1.167	1.091	1.214	1.033
Q8R0J7	Vacuolar protein sorting-associated protein 37B	Vps37b	31.055	0.932	0.908			1.06	1.019	0.944			1.001	1.05	0.847			0.897	1.047	1.039			1.049
Q9CRC3	UPF0235 protein C15orf40 homolog	---	13.189				1.04					0.945					0.98					1.099
P28653	Biglycan	Bgn	41.639	0.941	1.013	0.994	0.966	0.91	1.068	0.988	1.036	1.145	1.15	0.994	0.942	0.813	0.854	1.025	0.934	1.056	1.096	1.056	1.045
Q9Z0N1	Eukaryotic translation initiation factor 2 subunit 3, X-linked	Eif2s3x	51.065		0.826	0.898	0.9	1.384		1.156	0.879	0.841	0.874		1.017	0.853	0.898	1.036		1.145	1.138	1.306	0.677
Q03145	Ephrin type-A receptor 2	Epha2	108.85			0.803					0.837					1.022					1.146
Q9DCJ1	Target of rapamycin complex subunit LST8	Mlst8	35.851		0.962					1.033					0.952					1.067
Q9CR95	Adaptin ear-binding coat-associated protein 1	Necap1	29.639			0.899		0.923			0.949		1.052			0.883		1.01			1.093		1.029
Q8CFI7	DNA-directed RNA polymerase II subunit RPB2	Polr2b	133.91				0.818					1.051					0.964					1.081
P62267	40S ribosomal protein S23	Rps23	15.807	1	0.941	0.937	0.944	0.98	1.014	1.123	0.931	0.971	1.02	0.982	1.018	1.084	0.922	1.015	1.019	1.211	1.149	1.23	1.021
Q9CR62	Mitochondrial 2-oxoglutarate/malate carrier protein	Slc25a11	34.155	0.982	0.905	0.941	1.032	1.041	1.172	1.168	0.928	0.947	0.927	1.08	1.053	0.934	0.996	1.035	1.041	1.211	1.202	1.223	1.04
Q5FWK3	Rho GTPase-activating protein 1	Arhgap1	50.41	0.836	0.881	0.805	0.827	1.102	1.133	1.137	0.939	0.972	0.973	1.14	0.95	0.812	0.982	0.985	0.96	1.03	1.389	1.132	0.942
P17665	Cytochrome c oxidase subunit 7C, mitochondrial	Cox7c	7.3325	0.933	0.85	0.95	1.126	0.968	1.309	1.168	0.758	0.763	0.933	1.193	1.033	0.788	1.173	1.039	1.211	1.149	1.279	1.103	1.104
Q75N62	GTPase IMAP family member 8	Gimap8	76.843				0.907					0.915					1.042					1.166
Q9CXY6	Interleukin enhancer-binding factor 2	Ilf2	43.062	0.971	0.951	0.894	0.864	1.226	1.14	1.112	0.928	0.91	0.885	1.079	0.792	0.903	0.847	0.993	0.963	1.052	1.169	1.085	0.895
O88824	Protein JTB	Jtb	16.329				0.935					0.874					0.98					1.097
Q5SWT3	Solute carrier family 25 member 35	Slc25a35	32.63		0.933	0.92	0.885	0.947		1.082	0.887	0.963	1.045		0.989	0.995	1.03	1.007		1.179	1.195	1.115	1.012
Q9DCC8	Mitochondrial import receptor subunit TOM20 homolog	Tomm20	16.284		1.054	0.926	0.989	1.025		1.024	1.067	1.068	0.925		1.015	0.912	0.923	1.049		1.098	1.158	1.083	1.023
Q64261	Cyclin-dependent kinase 6	Cdk6	37.028				0.921					0.878					0.917					1.025
Q8BJF9	Charged multivesicular body protein 2b	Chmp2b	23.934	0.99		0.95	0.919		1.049		0.904	0.891		0.963		0.918	0.881		0.977		1.004	1.106
Q80WG5	Volume-regulated anion channel subunit LRRC8A	Lrrc8a	94.118					1.021					0.84					1.03					1.152
Q06335	Amyloid-like protein 2	Aplp2	80.466		1.139					0.965					0.977					1.091
Q91YQ3	Cold shock domain-containing protein C2	Csdc2	16.853			0.959					0.866					0.897					1.002
O54786	DNA fragmentation factor subunit alpha	Dffa	36.572	0.975					1.03					0.944					1.054
O35127	Protein C10	Grcc10	13.194	1.207			1.015		0.891			1.027		0.884			0.921		1.008			1.009
Q9ESB3	Histidine-rich glycoprotein	Hrg	59.162	0.793	0.528	0.888	0.75	0.862	0.712	0.634	0.82	0.755	0.802	1.164	1.163	1.176	1.097	1.135	1.162	1.422	1.045	1.484	1.292
P48455	Serine/threonine-protein phosphatase 2B catalytic subunit gamma isoform	Ppp3cc	58.699				0.931					1.062					0.988					1.104
Q00897	Alpha-1-antitrypsin 1-4	Serpina1d	45.998	0.925	0.652	0.843	0.749	0.905	0.776	0.807	0.83	0.906	0.869	1.308	1.072	1.19	1.153	1.081	1.176	1.493	1.345	1.317	1.153
P16254	Signal recognition particle 14 kDa protein	Srp14	12.51	1.109	1.002	1.058	1.058	0.944	1.022	1.019	0.941	0.884	1.059	0.905	0.943	0.8	0.915	0.997	0.964	0.947	1.078	1.097	1.008
Q8K1J6	CCA tRNA nucleotidyltransferase 1, mitochondrial	Trnt1	49.895	0.962	0.993	0.99	1.035	0.948	0.978	1.076	1.057	0.981	1.079	0.836	0.907	0.954	1.002	0.969	1.233	0.969	0.995	1.009	1.009
Q08369	Transcription factor GATA-4	Gata4	44.58	0.509					0.336					1.241					1.385
Q8BGA9	Mitochondrial inner membrane protein OXA1L	Oxa1l	48.219	0.852	0.918	0.991	0.875	0.966	1.116	0.918	0.946	0.365	0.958	1.036	0.972	1.057	1.125	0.968	1.134	1.094	1.009	1.459	1.059
P55937	Golgin subfamily A member 3	Golga3	167.22	0.914		0.969	1.065	0.991	1.128		0.94	0.915	0.835	0.955		0.857	0.963	1.143	1.121		1.089	1.083	1.075
Q9D1N9	39S ribosomal protein L21, mitochondrial	Mrpl21	23.366	0.944	0.971	0.95	0.946	0.85	0.961	1.039	0.915	0.872	0.94	0.953	0.972	0.963	0.933	1.055	1.087	0.994	1.025	1.127	1.205
Q8R1F0	Leydig cell tumor 10 kDa protein homolog	D8Ertd738e	10.197					1.024					1.091					0.888					0.989
Q64133	Amine oxidase [flavin-containing] A	Maoa	59.601	1.002	0.953				0.93	0.999				1.095	1.104				1.293	1.157
Q5ND52	rRNA methyltransferase 3, mitochondrial	Mrm3	46.795	0.926			0.713	1.025	0.78			0.833	0.975	1.03			1.041	0.96	1.106			1.216	1.056
Q9JIF9	Myotilin	Myot	55.316	1.004	1.046	1.1	1.022	0.895	1.25	1.238	1.336	1.192	1.224	1.061	1.079	0.985	1.004	0.992	1.217	1.114	1.111	1.32	0.943
Q8VHC3	Selenoprotein M	Selm	16.377		0.956					0.923					1.032					1.15
Q91WS0	CDGSH iron-sulfur domain-containing protein 1	Cisd1	12.097	0.977	0.946	0.976	1.003	0.839	1.086	0.994	0.843	0.838	1.08	1.002	1.037	0.911	1.011	1.035	1.064	1.046	1.157	1.301	0.995
Q8R395	COMM domain-containing protein 5	Commd5	24.493	1.009					1.009					0.882					0.982
P10922	Histone H1.0	H1f0	20.861	1.027	1.024	1.213	0.89	0.906	1.164	1.039	0.938	0.864	1.179	0.865	1.151	1.295	1.14	0.95	1.057	1.196	1.175	1.576	1.01
Q99JR1	Sideroflexin-1	Sfxn1	35.649				0.905					0.98					1.02					1.135
Q9CWK8	Sorting nexin-2	Snx2	58.47			0.99	0.966	0.933			0.988	0.984	0.931			0.946	0.943	0.955			0.916	1.027	1.223
Q3U0M1	Trafficking protein particle complex subunit 9	Trappc9	128.23					0.921					1.21					0.878					0.977
P47740	Fatty aldehyde dehydrogenase	Aldh3a2	53.97		1.011	0.999	0.962	0.956		0.951	1.004	1.074	1.063		0.987	0.96	1.012	0.958		1.108	1.037	1.179	1.031
Q64524	Histone H2B type 2-E	Hist2h2be	13.993	1.318					1.074					0.914					1.016
Q99LE1	RILP-like protein 2	Rilpl2	22.393					1.437					0.456					1.025					1.14
P62908	40S ribosomal protein S3	Rps3	26.674	0.921	0.932	0.836	0.933	1.018	0.967	1.066	0.957	0.888	0.924	1.005	0.912	0.946	0.967	1.043	1.025	1.166	1.045	1.143	1.04
Q8C5W3	Tubulin-specific chaperone cofactor E-like protein	Tbcel	48.031			0.929	1.06				1.039	1.019				0.921	0.916				1.062	0.981
Q9D2U9	Histone H2B type 3-A	Hist3h2ba	13.994			0.911	0.877				0.888	0.938				0.993	1.047				1.138	1.129
Q9CPT4	Myeloid-derived growth factor	Mydgf	17.982		0.92	1.026		0.908		1.048	1.092		1.02		0.993	0.925		0.901		0.998	0.934		1.2
Q8CFV9	Riboflavin kinase	Rfk	17.437	1.077	1.038	1.084	1.026		1	1.014	0.994	0.993		0.964	1.003	0.911	0.992		1.017	1.101	1.054	1.129
Q9ES83	Blood vessel epicardial substance	Bves	41.015	0.961	0.916	0.968	0.94	1.015	1.09	1.349	1.048	0.926	0.886	1.1	0.88	0.911	0.975	1.069	1.136	1.215	1.03	1.051	1.044
Q8BNI4	Derlin-2	Derl2	27.639			1.044					0.962					0.915					1.016
Q9QXM1	Junction-mediating and -regulatory protein	Jmy	110.58		1.135					1.014					0.986					1.094
Q8R105	Vacuolar protein sorting-associated protein 37C	Vps37c	38.452			0.954	1.003				0.957	0.965				0.952	1.008				1.065	1.11
Q9D2R8	28S ribosomal protein S33, mitochondrial	Mrps33	12.459	0.992	0.914	0.967	0.951	1.015	1.022	1.098	0.966	0.909	0.99	1.023	0.98	1.012	1.04	0.959	1.088	1.168	1.08	1.175	1.051
Q9D1X0	Nucleolar protein 3	Nol3	24.567	0.973	0.851	0.867	0.874	1.26	1.27	1.341	0.936	0.908	1.042	1.021	0.916	0.806	0.957	0.762	0.968	0.944	1.05	1.176	0.81
Q149T7	Protein phosphatase 1J	Ppm1j	55.549			0.95					1.006					0.906					1.005
Q8R4H2	Rho guanine nucleotide exchange factor 12	Arhgef12	172.35	1.016			1.252	1.008	0.972			0.856	0.953	0.971			0.868	1.028	0.965			1.183	1.03
Q9D3D9	ATP synthase subunit delta, mitochondrial	Atp5d	17.6	0.978	1.102	1.05	1.169	0.725	0.933	0.887	0.978	1.002	0.935	0.957	1.106	0.901	0.918	1.115	1.063	1.005	1.13	0.971	1.368
Q8R1T1	Charged multivesicular body protein 7	Chmp7	50.632			0.965					0.901					0.973					1.078
A6X935	Inter alpha-trypsin inhibitor, heavy chain 4	Itih4	104.66	0.399	0.373	0.455	0.467	0.939	0.471	0.495	0.426	0.438	0.584	0.996	0.875	1.101	0.972	0.996	1.097	1.076	1.014	0.749	1.537
Q9Z1W8	Potassium-transporting ATPase alpha chain 2	Atp12a	114.73			1.047		0.953			0.972		0.937			0.91		1.082			1.147		1.059
Q9DBD0	Inhibitor of carbonic anhydrase	Ica	76.765	0.922	0.733	0.932	0.811	0.827	0.747	0.709	0.873	0.881	0.941	1.096	1.124	1.065	1.114	1.088	1.149	1.444	1.199	1.117	1.163
Q8CGF7	Transcription elongation regulator 1	Tcerg1	123.79	0.854	0.932	0.767		1.188	1.331	1.064	0.708		0.91	1.055	0.945	0.803		0.982	0.875	1.114	1.28		0.92
Q9JMG1	Endothelial differentiation-related factor 1	Edf1	16.369		1.04	0.863	0.996	1.038		0.96	0.796	0.945	1.169		0.93	0.783	0.898	0.899		0.951	1.019	1.022	0.889
Q99K41	EMILIN-1	Emilin1	107.58	1.105	0.919	0.939	0.82		1.093	0.995	0.966	0.935		1.004	0.969	1	0.942		1.08	1.007	1.059	1.183
Q80SZ7	Guanine nucleotide-binding protein G(I)/G(S)/G(O) subunit gamma-5	Gng5	7.3184	1.079	1.058	1.056	1.067	0.98	1.033	1.036	0.856	1.015	1.037	0.961	0.989	0.814	0.94	1.007	1.032	1.069	1.145	0.982	0.982
Q8C0L8	Conserved oligomeric Golgi complex subunit 5	Cog5	91.39				0.981					0.985					0.973					1.075
Q9CXP8	Guanine nucleotide-binding protein G(I)/G(S)/G(O) subunit gamma-10	Gng10	7.2293		0.858					1.049					0.972					1.074
Q8K2C9	Very-long-chain (3R)-3-hydroxyacyl-CoA dehydratase 3	Hacd3	43.131	1.08		1.113	0.92		0.871		1.011	0.967		0.935		1.083	0.98		1.018		1.046	1.249
Q9EQQ9	Protein O-GlcNAcase	Mgea5	103.16	0.916				1.012	1.025				0.915	0.969				1.004	1.083				1.098
P52430	Serum paraoxonase/arylesterase 1	Pon1	39.565	0.506	0.375	0.691	0.597	0.887	0.582	0.488	0.708	0.67	0.664	1.515	1.056	1.362	1.552	0.976	1.481	1.749	1.181	1.251	1.475
Q9CQR4	Acyl-coenzyme A thioesterase 13	Acot13	15.183	0.998	1.023	1.055	1.114	1.064	1.073	0.993	0.874	0.854	0.901	1.022	1.008	0.813	0.942	1.039	1.041	1.051	1.128	1.083	1.023
Q91ZB0	Alpha-protein kinase 2	Alpk2	233.3	0.979	1.034	1.025	0.959		1.032	1.021	0.88	0.869		0.928	1.06	1.024	0.984		1.056	1.007	1.156	1.191
O88843	Death domain-containing protein CRADD	Cradd	22.656		0.983	1.034				1.051	0.969				0.972	0.931				1.059	1.041
P42567	Epidermal growth factor receptor substrate 15	Eps15	98.47			0.974		0.986			0.939		0.951			0.879		1.027			1.045		1.059
Q8VED9	Galectin-related protein	Lgalsl	18.955	1.123	0.926	0.996			0.959	0.952	0.99			0.999	1.043	0.921			0.968	1.112	1.19
Q99N94	39S ribosomal protein L9, mitochondrial	Mrpl9	30.244	0.885	0.953	0.931	0.963	0.99	1.198	0.99	0.928	0.99	0.999	0.97	1.139	0.866	0.944	1.034	1.069	1.027	1.136	1.216	1.02
Q9CQV5	28S ribosomal protein S24, mitochondrial	Mrps24	18.901	1.078				1.073	0.894				0.953	0.98				0.964	1.124				1.022
Q7TMW6	Cytosolic Fe-S cluster assembly factor NARFL	Narfl	53.107			1.055					1.055					0.902					0.996
Q99JX7	Nuclear RNA export factor 1	Nxf1	70.299			0.905					0.974					1.035					1.143
B9EJ86	Oxysterol-binding protein-related protein 8	Osbpl8	101.27	0.993	0.932	1.063	0.928	0.982	1.059	1.038	0.946	0.869	1.026	1.041	1.023	1.02	0.988	0.923	1.175	1.088	1.007	1.153	1.091
P62274	40S ribosomal protein S29	Rps29	6.6767		0.788					1.05					0.982					1.084
Q02357	Ankyrin-1	Ank1	204.22	0.975	0.574	1.047	0.579	0.934	0.832	0.777	1.057	1.027	0.909	1.268	1.199	1.059	1.022	1.15	1.202	1.402	1.044	1.593	1.045
Q9QZH6	Evolutionarily conserved signaling intermediate in Toll pathway, mitochondrial	Ecsit	49.798	0.966	0.943	0.936	0.946	1.029	1.108	1.179	1.026	0.944	0.972	1.019	0.986	1.006	0.966	0.929	1.07	1.065	1.14	1.135	1.002
Q99P30	Peroxisomal coenzyme A diphosphatase NUDT7	Nudt7	26.856		0.968	1.022		1.029		1.008	0.965		1.141		0.934	0.938		0.93		1.102	1.111		0.878
Q9R1Z7	6-pyruvoyl tetrahydrobiopterin synthase	Pts	16.188	1.038	1.15	1.012			1.026	0.963	0.998			0.983	0.971	0.887			1.083	0.962	1.089
P62702	40S ribosomal protein S4, X isoform	Rps4x	29.597	0.966	0.909	0.945	0.911	1	1.018	1.085	0.909	0.943	0.97	1.036	0.936	1.007	1.035	1.013	1.049	1.116	1.126	1.216	1.039
Q8R0Y8	Mitochondrial coenzyme A transporter SLC25A42	Slc25a42	35.24	1.008	0.919	0.895	0.911	1.114	1.13	1.079	1.021	0.97	0.973	0.981	0.984	0.942	1.002	0.974	0.963	1.034	1.212	1.251	0.925
O35075	Down syndrome critical region protein 3 homolog	Dscr3	32.97	0.957	0.905	0.895	1.007		1.071	1.021	0.906	0.954		0.945	0.982	0.846	0.859		0.969	0.975	0.999	1.061
Q8VCM7	Fibrinogen gamma chain	Fgg	49.391	0.255	0.246	0.292	0.213	0.936	0.34	0.78	0.273	0.235	0.397	1.348	0.778	1.472	1.179	1.232	1.705	0.913	1.142	1.263	1.598
Q6IR34	G-protein-signaling modulator 1	Gpsm1	74.361	0.921	0.952	0.946	1.024	1.02	1.067	0.792	1.169	0.96	0.93	0.835	0.948	0.931	0.917	0.976	1.027	1.002	0.875	1.052	1.123
Q3UHF7	Transcription factor HIVEP2	Hivep2	266.7			0.964					1.075					0.983					1.083
Q9JLC3	Methionine-R-sulfoxide reductase B1	Msrb1	12.788				1.045					0.984					0.96					1.058
Q8BWB1	Synaptopodin 2-like protein	Synpo2l	102.95	0.958	0.985	0.962	0.963	0.96	0.965	0.924	0.949	1.002	1.046	0.94	0.917	0.924	0.911	0.871	0.985	0.983	0.962	0.998	1.1
Q8R034	Anaphase-promoting complex subunit 13	Anapc13	8.346			1.084					1.041					0.959					1.056
Q8VD04	GRIP1-associated protein 1	Gripap1	92.714	0.94		1.114	1.034	1.025	0.999		1.091	0.955	0.875	0.986		0.746	0.982	1.044	0.994		1.033	1.02	1.09
Q8JZS9	39S ribosomal protein L48, mitochondrial	Mrpl48	23.952	0.906	0.829		0.885		0.982	0.886		0.908		0.935	0.995		0.895		1.124	0.994		0.992
Q9JIK9	28S ribosomal protein S34, mitochondrial	Mrps34	25.826	0.896	0.952	1.003	0.965	0.994	1.449	1.112	0.982	1.012	1.068	0.915	0.915	0.998	0.895	0.969	0.973	1.011	1.057	1.11	1.013
P05622	Platelet-derived growth factor receptor beta	Pdgfrb	122.8	1.113	1.103	0.984			1.064	0.98	1.039			0.948	0.979	0.92			1.043	0.985	1.106
Q07456	Protein AMBP	Ambp	39.029	0.697	0.51	0.889	0.614	1.043	0.668	0.731	0.801	0.645	0.668	1.062	1.032	0.956	1.025	1.047	1.182	1.083	1.124	0.927	1.319
Q9CR59	Growth arrest and DNA damage-inducible proteins-interacting protein 1	Gadd45gip1	25.82	0.928	0.96	0.928	0.916	0.991	0.964	1.081	0.899	0.916	1.016	1.017	0.923	0.973	0.94	0.98	1.004	1.102	1.014	1.14	1.055
Q9D8B4	NADH dehydrogenase [ubiquinone] 1 alpha subcomplex subunit 11	Ndufa11	14.982	1.05	0.966	0.936	1.016	1.052	1.004	1.071	0.926	0.848	0.831	1.026	0.992	0.957	1.035	1.007	1.131	1.012	1.151	1.106	1.118
Q8K4R4	Cytoplasmic phosphatidylinositol transfer protein 1	Pitpnc1	38.383	1.057					0.988					0.903					0.993
Q8C167	Prolyl endopeptidase-like	Prepl	83.193				0.831					1.022					0.987					1.086
P62835	Ras-related protein Rap-1A	Rap1a	20.987		0.881	0.947		0.906		1.051	0.958		1.039		1.061	0.927		1.029		1.082	1.192		1.045
A2AJB2	Transmembrane protein 141	Tmem141	11.893			0.953	0.924	1.033			0.94	1.012	0.985			1.017	1.021	0.972			1.181	1.109	1.02
Q9CXJ4	ATP-binding cassette sub-family B member 8, mitochondrial	Abcb8	77.999	0.98	1	0.954	0.964	0.957	1.088	1.03	0.985	1.008	1.044	1.055	1.057	1.013	1.044	1.029	1.147	1.156	1.135	1.205	1.072
Q8C5L3	CCR4-NOT transcription complex subunit 2	Cnot2	59.71					1.16					0.911					0.923					1.014
Q9DCN2	NADH-cytochrome b5 reductase 3	Cyb5r3	34.127	0.967	0.925	0.833	0.967	1.033	1.04	1.072	0.919	0.932	0.958	0.962	0.999	0.977	0.971	1.026	1.046	1.148	1.09	1.166	0.976
O88662	Epithelial membrane protein 2	Emp2	19.747	0.936	0.833	0.852	0.963	0.937	1.216	1.007	0.991	0.813	1.01	0.997	1.032	0.839	1.048	0.975	0.907	1.112	1.187	1.087	1.084
Q68FH4	N-acetylgalactosamine kinase	Galk2	50.503	0.895	0.979	0.999	0.986		1.004	0.935	0.854	0.912		0.802	0.928	0.852	1.018		0.947	0.943	0.957	1.108
Q9DAS9	Guanine nucleotide-binding protein G(I)/G(S)/G(O) subunit gamma-12	Gng12	7.9972	0.924	1.066	0.988	0.943	1.05	1.091	0.934	0.991	0.913	0.955	1.083	0.92	0.919	0.957	0.979	1.001	1.082	1.083	1.141	1.03
P59481	VIP36-like protein	Lman2l	39.881				0.968					1.052					1.055					1.159
Q9D113	DNL-type zinc finger protein	Dnlz	19.403	0.972	0.894		1.071		1.057	0.88		0.971		0.887	1.118		0.982		1.07	1.066		1.145
P98192	Dihydroxyacetone phosphate acyltransferase	Gnpat	76.869	0.912	0.958	0.805	1.09	1.071	1.303	1.026	0.919	0.821	0.972	0.968	0.954	0.875	1.121	0.972	1.006	1.158	1.228	0.985	0.993
Q64523	Histone H2A type 2-C	Hist2h2ac	13.988	1.014	0.74	0.91	0.89		1.191	1.178	1.119	0.813		1.037	0.964	0.806	1.264		0.909	0.941	1.353	1.266
O35345	Importin subunit alpha-7	Kpna6	59.964			0.921					0.917					0.965					1.06
Q62425	Cytochrome c oxidase subunit NDUFA4	Ndufa4	9.3267	0.983	0.928	0.917	0.95	0.973	1.088	1.062	0.874	0.965	1.048	0.943	0.987	0.934	0.951	0.975	0.953	1.07	1.117	1.1	1.019
P68181	cAMP-dependent protein kinase catalytic subunit beta	Prkacb	40.707			1.019	0.936				0.835	0.822				1.011	1.064				1.117	1.161
P70297	Signal transducing adapter molecule 1	Stam	59.771			0.916					1.03					1.05					1.153
B2RQC6	CAD protein	Cad	243.24	0.746					0.791					1.054					1.156
Q6P8I6	Cytochrome c oxidase assembly protein COX11, mitochondrial	Cox11	30.849		0.93					0.953					1.024					1.123
Q8VDM6	Heterogeneous nuclear ribonucleoprotein U-like protein 1	Hnrnpul1	96.001		1.15	0.961	1.014	1.165		1.053	1.042	0.955	1.047		0.714	0.971	0.927	0.839		0.779	1.026	1.051	0.93
P01867	Ig gamma-2B chain C region	Igh-3	44.259	0.65	0.648	0.765	0.697	0.638	0.515	0.596	0.627	0.733	0.499	1.154	1.115	1.171	1.187	1.15	1.12	1.345	0.993	1.006	1.871
Q61838	Pregnancy zone protein	Pzp	165.85	0.616	0.453	0.447	0.488	0.886	0.541	0.697	0.512	0.595	0.739	1.169	1.085	1.246	1.123	1.119	1.225	1.263	1.351	1.126	1.334
P39054	Dynamin-2	Dnm2	98.144	0.893	0.888	0.901	0.938	1.142	1.171	1.233	0.864	0.948	0.94	1.004	0.936	0.913	0.875	0.98	0.979	1.026	1.073	1.086	0.996
Q91V16	Electron transfer flavoprotein regulatory factor 1	Etfrf1	10.391	0.865	0.998	0.767	1.089	1.196	1.014	1.056	1.004	0.904	0.97	1.076	0.991	0.81	0.893	0.944	0.96	1.048	1.147	1.077	0.936
Q9QXC1	Fetuin-B	Fetub	42.712	0.711	0.624	0.878	0.816	0.787	0.663	0.503	0.707	0.788	0.768	1.132	1.326	1.191	1.006	1.169	1.159	1.534	1.036	1.285	1.37
Q9EST4	Proteasome assembly chaperone 2	Psmg2	29.524	1.036		1.474	0.938		1		0.865	0.833		0.895		0.795	1.121		1.041		0.985	1.055
P97298	Pigment epithelium-derived factor	Serpinf1	46.233				0.824					0.837					1.004					1.1
Q9ERD7	Tubulin beta-3 chain	Tubb3	50.418	0.874	0.966	1.082	1.183	1.165	0.982	1.266	1.115	0.626	0.86	1.079	0.79	1.076	1.034	0.955	1.038	1.327	0.778	1.231	1.036
Q9QZE5	Coatomer subunit gamma-1	Copg1	97.512	0.873	0.899		0.916	0.911	0.882	1.028		0.907	1.01	0.99	0.82		0.989	1.016	1.003	1.128		0.956	1.089
Q99L04	Dehydrogenase/reductase SDR family member 1	Dhrs1	34.005	1.069	0.94	0.997	1.068	0.88	0.998	1	1.078	0.951	1.086	1.002	0.959	0.998	1.034	0.981	1.024	1.177	1.044	1.135	1.069
Q8BVA5	Lipid droplet-associated hydrolase	Ldah	37.374				1.005					0.941					0.918					1.005
P97386	DNA ligase 3	Lig3	113.07					0.975					1.001					0.974					1.067
Q80TM9	Nischarin	Nisch	175.01		0.981	0.924	0.957			0.975	0.918	0.979			0.954	0.876	1.036			1.039	1.025	1.075
Q61096	Myeloblastin	Prtn3	27.625	0.496	0.399		0.292		0.553	1.502		0.25		1.088	0.843		1.211		1.208	0.813		1.421
Q60972	Histone-binding protein RBBP4	Rbbp4	47.655				1.024					0.844					0.992					1.086
Q9CWF2	Tubulin beta-2B chain	Tubb2b	49.953					0.986					1.072					0.928					1.016
Q8K0L0	Ankyrin repeat and SOCS box protein 2	Asb2	70.22	1.05			1.187	0.879	1.138			1.017	0.997	1.074			0.77	1.175	1.007			1.321	0.974
Q91VU6	DDB1- and CUL4-associated factor 11	Dcaf11	61.991	0.971					1.1					0.938					1.026
Q3UHZ5	Leiomodin-2	Lmod2	62.018	0.936	0.863	0.826	0.957	1.048	0.998	1.06	0.896	0.945	0.971	0.871	0.958	1.021	1.033	0.916	0.915	1.087	1.151	1.174	0.925
Q9JIS8	Solute carrier family 12 member 4	Slc12a4	120.62		0.975	0.926	1.015	0.963		0.956	1.012	1.005	1.064		0.953	0.97	0.926	0.972		1.112	1.014	1.045	1.008
Q9CQS4	Solute carrier family 25 member 46	Slc25a46	46.224	0.932	0.964	1.04	0.991	0.955	1.018	0.989	0.845	0.824	0.994	0.937	0.981	0.962	0.957	1.064	1.068	1.12	0.984	1.228	0.961
P04627	Serine/threonine-protein kinase A-Raf	Araf	67.581				1.002	0.958				0.897	0.961				0.94	1.069				1.159	1.037
P98203	Armadillo repeat protein deleted in velo-cardio-facial syndrome homolog	Arvcf	105.06	1.076	0.96	1.009	0.989	0.983	0.966	0.897	0.995	0.944	0.943	0.95	1.064	0.923	0.981	1.029	1.038	1.04	0.965	1.291	1.071
P56382	ATP synthase subunit epsilon, mitochondrial	Atp5e	5.8378	1.023	1.006	1.019	1.058	1.098	1.21	1.074	0.881	0.997	1.104	1.054	0.971	0.868	0.988	0.938	0.935	1.129	1.213	1.09	0.898
Q9WV92	Band 4.1-like protein 3	Epb41l3	103.34	1.123					1.142					0.908					0.992
Q9CQ22	Ragulator complex protein LAMTOR1	Lamtor1	17.749	0.963	0.94	0.964	0.868	1.03	1.038	1.218	0.918	0.931	1.015	1.045	0.91	0.961	0.992	0.985	1.017	1.078	1.161	1.118	0.975
Q8BGP6	Solute carrier family 25 member 40	Slc25a40	37.963	0.944					1.092					1.081					1.181
P51827	AF4/FMR2 family member 3	Aff3	136.13		0.982					0.981					1.032					1.127
P24549	Retinal dehydrogenase 1	Aldh1a1	54.467	0.87	0.97	0.925	0.911	0.896	1.007	0.93	0.907	1.012	1.069	1.08	1.046	1.066	0.97	1.02	1.071	1.197	1.215	1.129	1.048
Q6QD59	Vesicle transport protein SEC20	Bnip1	26.175	1.026	0.987			0.986	0.995	1.023			0.953	1.022	0.971			1.013	1.101	1.11			1.073
Q9DC33	High mobility group protein 20A	Hmg20a	39.917			0.998	1.083				1.075	0.916				0.832	1.087				1.103	0.992
P62748	Hippocalcin-like protein 1	Hpcal1	22.338	0.87	0.83	0.868	0.897	1.129	1.251	1.306	0.804	0.852	0.854	0.924	0.897	0.921	0.99	1.034	0.862	1.043	1.075	1.218	1.005
Q9CQF8	Ribosomal protein 63, mitochondrial	Mrpl57	11.952	0.963	0.978	0.916		0.98	0.947	1.037	0.962		0.953	0.98	0.953	0.924		1.026	1.067	1.047	1.062		1.066
Q3U186	Probable arginine--tRNA ligase, mitochondrial	Rars2	65.335	0.631	0.967	0.989	0.892	0.96	1.361	1.042	0.944	1.061	1.003	0.975	1.02	0.905	0.912	1.039	1.163	1.035	0.991	1.117	0.989
P67984	60S ribosomal protein L22	Rpl22	14.759	1.017	1.053	0.966	0.992	0.96	0.957	1.001	0.988	0.884	1.066	0.935	1.047	0.923	0.972	0.986	1.059	0.958	1.112	1.189	0.994
Q5HZI9	Solute carrier family 25 member 51	Slc25a51	33.689	0.93	0.97	0.913	0.849	0.98	1.03	0.978	0.956	1.02	1.094	0.929	1.007	1.08	0.977	0.987	1.104	1.175	1.087	1.034	1.036
O09044	Synaptosomal-associated protein 23	Snap23	23.261	0.957		1.071	0.953	0.849	0.913		0.923	0.881	1.115	1.04		0.936	1.085	1.032	1.22		1.017	1.217	1.016
O55143	Sarcoplasmic/endoplasmic reticulum calcium ATPase 2	Atp2a2	114.86	0.97	0.952	0.964	0.931	0.956	1.077	1.019	0.947	0.944	0.999	1.025	1.002	1.021	1.046	1.028	1.081	1.129	1.129	1.243	1.005
Q99N92	39S ribosomal protein L27, mitochondrial	Mrpl27	15.944		0.916	0.906	0.99	1.049		1.081	0.942	0.972	0.978		0.996	1.008	0.98	1.008		1.101	1.123	1.158	0.973
Q9D666	SUN domain-containing protein 1	Sun1	101.98	1.069	1.104	0.782	0.99	1.053	1.082	1.118	1.021	1.004	0.96	1.071	1.061	0.881	1.055	0.982	1.116	0.933	1.296	1.148	1.017
Q61070	Etoposide-induced protein 2.4	Ei24	38.932					0.971					1.015					0.972					1.059
E9PV24	Fibrinogen alpha chain	Fga	87.428	0.276	0.257	0.295	0.284	0.878	0.325	0.751	0.286	0.32	0.366	1.277	0.813	1.414	1.137	1.244	1.65	0.893	1.081	1.102	1.69
Q9JLQ2	ARF GTPase-activating protein GIT2	Git2	78.765				0.799	1.171				0.987	0.912				1.025	0.848				0.964	1.078
Q8BTX9	Inactive hydroxysteroid dehydrogenase-like protein 1	Hsdl1	36.867		0.866	0.826	0.927	0.996		1.048	1.04	0.868	1.036		1.014	1.053	1.087	0.948		1.088	1.12	1.235	1.027
Q60575	Kinesin-like protein KIF1B	Kif1b	204.08					0.975					0.927					1.019					1.111
Q9CRB8	Mitochondrial fission process protein 1	Mtfp1	18.314	1.031	0.975	0.933	0.957	1.012	1.196	1.099	1.041	1.052	0.986	1.067	0.993	0.964	1.047	0.955	1.027	1.135	1.201	1.154	0.962
Q8CAS9	Poly [ADP-ribose] polymerase 9	Parp9	96.658				0.737					0.851					0.865					0.943
P36993	Protein phosphatase 1B	Ppm1b	42.795	0.944	0.961	0.815	0.911	1.126	1.253	1.253	1	0.983	1.065	0.985	0.919	0.88	0.872	1.001	1.053	0.95	1.064	1.161	0.847
Q8VEM8	Phosphate carrier protein, mitochondrial	Slc25a3	39.632	1.023	0.962	1.015	0.912	0.877	1.038	0.902	0.98	1.036	1.036	0.942	1.099	1.047	0.982	1.005	1.067	1.074	1.114	1.257	1.02
Q3V009	Transmembrane emp24 domain-containing protein 1	Tmed1	25.262	1.03		0.994			0.988		1.033			0.985		1.036			1.072		1.131
Q9CQA1	Trafficking protein particle complex subunit 5	Trappc5	20.795				1.129					0.924					0.947					1.032
Q6PE15	Mycophenolic acid acyl-glucuronide esterase, mitochondrial	Abhd10	33.04	0.98	1.035	0.961	0.908	0.986	1.002	0.976	1.023	1.051	0.945	0.986	0.961	0.973	0.886	0.965	1.021	0.985	0.981	1.075	1.133
O35206	Collagen alpha-1(XV) chain	Col15a1	140.47	1.069	0.975	1.009	0.935	0.929	0.999	0.889	0.995	1.023	1.054	0.958	0.954	0.899	0.93	0.952	0.979	1.011	0.984	1.103	1.033
Q4KWH5	1-phosphatidylinositol 4,5-bisphosphate phosphodiesterase eta-1	Plch1	187.74		0.893		0.895	1.147		0.991		0.882	0.883		0.839		0.985	1.01		1.068		1.047	0.971
Q9CX56	26S proteasome non-ATPase regulatory subunit 8	Psmd8	39.93	0.982	1.015	0.92	0.928	1.067	1.033	1.006	1.062	0.961	0.951	0.998	0.978	0.888	1.003	0.999	1.058	1.026	1.09	1.125	1.001
P84099	60S ribosomal protein L19	Rpl19	23.466	0.763	0.929	0.913	0.894	0.779	0.937	0.987	0.856	0.696	1.08	0.992	1.127	1.124	0.997	1.059	1.108	1.127	1.024	1.4	1.113
Q06770	Corticosteroid-binding globulin	Serpina6	44.769	0.927		0.92	0.934	0.878	0.822		1.079	0.964	1.04	1.202		1.215	1.027	0.898	1.262		1.091	1.164	1.213
Q9WTQ8	Mitochondrial import inner membrane translocase subunit Tim23	Timm23	21.978	1.012	1.004	0.765	1.045	0.701	0.843	1.145	0.829	0.59	1.275	0.959	0.963	0.816	1.16	1.155	0.973	1.036	1.377	1.255	0.864
Q9DA60	Uncharacterized protein C2orf57 homolog	---	56.574					0.932					1.119					0.934					1.016
Q5U458	DnaJ homolog subfamily C member 11	Dnajc11	63.232	0.958	0.845	0.941	0.871	0.898	0.993	1.022	0.892	0.909	1.086	0.975	0.932	0.957	0.944	1.008	0.969	1.074	0.978	1.223	0.998
Q99JX4	Eukaryotic translation initiation factor 3 subunit M	Eif3m	42.516		0.931	0.891				1.182	0.975				0.872	1.104				1.072	1.078
Q9D023	Mitochondrial pyruvate carrier 2	Mpc2	14.286	0.928	0.867	0.869	0.942	0.902	1.128	0.972	0.808	0.893	0.971	1.071	1.121	0.926	1.027	0.921	1.002	0.992	1.272	1.219	1.028
Q791T5	Mitochondrial carrier homolog 1	Mtch1	41.565	0.955	0.844	1.092	0.996	0.976	1.084	1.054	1.042	0.995	1.019	1.002	0.933	0.953	0.888	1.007	0.922	1.18	1.018	1.141	0.943
Q8CJH3	Plexin-B1	Plxnb1	231.37					0.985					0.988					0.98					1.066
P62717	60S ribosomal protein L18a	Rpl18a	20.732	0.925	0.901	0.892	0.928	0.957	0.979	1.011	0.948	0.924	0.962	1.056	1.032	1.105	1.034	0.974	1.017	1.188	1.096	1.22	1.136
P07309	Transthyretin	Ttr	15.776	0.715	0.662	0.847	0.771	0.83	0.624	0.593	0.688	0.64	0.645	1.162	1.24	1.183	1.139	1.2	1.103	1.424	1.257	1.269	1.391
Q61559	IgG receptor FcRn large subunit p51	Fcgrt	40.092	1.032	0.958	1.102	0.996	0.784	0.928	0.921	0.682	1.048	1.188	0.933	1.07	0.955	0.925	0.983	1.063	1.177	0.985	1.008	1.054
Q9Z247	Peptidyl-prolyl cis-trans isomerase FKBP9	Fkbp9	62.995		0.99		0.924			0.918		0.986			1.028		0.91			1.011		1.095
Q9EQ06	Estradiol 17-beta-dehydrogenase 11	Hsd17b11	32.88	0.941	1.277	0.788	0.721	0.982	1.284	0.855	0.973	0.966	0.951	1.061	1.052	1.075	1.104	1.006	1.089	1.179	1.236	1.272	0.983
Q4PJX1	Protein odr-4 homolog	Odr4	49.997		0.923		0.898			1.047		1.084			1.062		1.006			1.118		1.129
Q8BFY6	Peflin	Pef1	29.227			1.053	0.932				0.91	0.959				0.975	0.975				1.067	1.052
Q9QZ47	Troponin T, fast skeletal muscle	Tnnt3	32.24	0.317					0.694					0.875					0.951
P10518	Delta-aminolevulinic acid dehydratase	Alad	36.023	0.922	1.029	0.814	1.056	1.129	1.115	1.098	0.956	1.074	1.068	0.934	0.831	0.82	0.947	0.865	0.906	0.867	1.284	0.796	0.923
Q8BVG4	Dipeptidyl peptidase 9	Dpp9	98		0.942	1.107	0.987	1.017		1.074	0.975	1.025	1.053		0.996	0.937	0.885	0.945		1.013	1.105	0.985	0.985
P60840	Alpha-endosulfine	Ensa	13.335			0.898	0.952	0.971			0.941	0.993	1.006			0.949	0.9	1.006			0.983	1.085	1.033
O35250	Exocyst complex component 7	Exoc7	79.959	0.775					1.668					0.926					1.006
P60521	Gamma-aminobutyric acid receptor-associated protein-like 2	Gabarapl2	13.667	0.765	0.762	0.665	0.84	1.117	0.781	0.895	0.743	0.821	0.767	1.012	0.876	0.846	1.073	1.039	0.984	1.061	1.078	1.022	1.12
Q7TT37	Elongator complex protein 1	Ikbkap	149.58		0.97					0.979					1.029					1.117
Q3UQ28	Peroxidasin homolog	Pxdn	165.1	0.919		0.841	0.855	0.996	1.054		0.991	0.945	0.975	0.922		0.939	0.878	0.983	1.002		0.991	0.963	1.086
Q9CZM2	60S ribosomal protein L15	Rpl15	24.146	0.905	0.918	1.107	0.915	0.955	0.894	1.065	0.948	0.974	1.091	1.024	1.087	1.04	1.029	1.009	1.005	1.182	1.141	1.295	1.014
Q6Y685	Transforming acidic coiled-coil-containing protein 1	Tacc1	83.951		0.966			1.074		1.061			0.869		0.869			1.034		1.016			1.05
Q922F4	Tubulin beta-6 chain	Tubb6	50.09			0.849	0.828				0.867	0.959				0.851	0.841				0.951	0.886
Q9CR42	Ankyrin repeat domain-containing protein 1	Ankrd1	36.003	0.643	0.526	0.826	0.88	1.153	0.645	0.774	0.616	0.695	0.583	1.293	0.936	1.095	1.288	0.932	1.24	1.438	1.064	0.937	1.335
O54984	ATPase Asna1	Asna1	38.822	1.054	1.133	1.023	1.087	1.098	1.026	0.998	1.04	1.037	1.123	1	0.9	0.969	0.944	0.702	0.983	0.997	0.991	0.87	1.06
Q8BXV2	BRI3-binding protein	Bri3bp	28.263	0.944	0.905		0.983		1.175	1.112		0.89		0.971	0.905		1.117		1.051	0.999		1.197
P62911	60S ribosomal protein L32	Rpl32	15.86	1.079	0.963	0.978	1.003	0.98	1.079	1.044	1.042	0.969	1.103	0.83	1.079	1.094	0.883	0.887	0.924	1.076	1.049	1.191	0.941
P62264	40S ribosomal protein S14	Rps14	16.273	0.966	0.93	0.908	0.938	1.027	0.961	1.047	0.915	1.007	0.997	0.989	0.963	0.922	1.002	0.993	1.037	1.058	1.149	1.058	0.981
Q6ZWQ0	Nesprin-2	Syne2	782.72			1.011		0.965			0.996		1.087			0.953		0.962			1.09		0.988
Q9D1I2	Caspase recruitment domain-containing protein 19	Card19	20.936				0.932					1.074					1.019					1.105
P70375	Coagulation factor VII	F7	50.276	0.899					0.969					1.085					1.176
Q9CQX8	28S ribosomal protein S36, mitochondrial	Mrps36	11.101	0.947	0.941	0.992	0.947	0.97	1.233	1.068	0.993	0.905	0.966	0.941	0.954	0.927	0.962	1.03	0.924	1	1.01	1.287	0.995
P03930	ATP synthase protein 8	Mtatp8	7.7662	1.142	0.955	0.99	0.996	1.013	1.016	0.909	0.898	0.97	1.013	0.966	1.031	0.936	1.003	1.009	1.028	1.091	1.092	1.111	1.038
Q3TJD7	PDZ and LIM domain protein 7	Pdlim7	50.118	0.919		0.946	0.717	0.905	0.981		1.04	1.237	0.978	0.942		1.05	1.014	0.989	1.023		1.164	0.983	1.162
P62242	40S ribosomal protein S8	Rps8	24.205	0.88	0.903	0.931	0.905	0.973	0.935	1.189	1.014	0.858	1.021	1.004	0.971	1.129	1.012	0.995	1.001	1.113	1.091	1.326	1.009
Q99K70	Ras-related GTP-binding protein C	Rragc	44.12	0.839	0.948	0.896	1.006	0.985	1.019	1.09	0.955	0.859	0.859	1.046	0.92	0.963	1.01	1.077	1.077	1.071	1.09	1.078	1.121
Q8VCL2	Protein SCO2 homolog, mitochondrial	Sco2	28.944	0.917	0.846	0.992	0.926	1.023	1.036	0.983	0.892	0.817	0.98	0.923	1.063	1.044	0.892	1.018	1.042	1.161	0.917	1.23	1.003
Q8R216	NAD-dependent protein lipoamidase sirtuin-4, mitochondrial	Sirt4	37.525	1.011		0.961		1.382	0.936		1.061		0.872	1.003		1.009		0.772	1.045		1.015		0.959
Q9D8Z2	TP53-regulated inhibitor of apoptosis 1	Triap1	8.7558	1.307	1.244	1.035	1.156	1.04	0.764	0.987	1.008	0.977	1.042	0.792	0.974	0.986	0.942	0.943	1.038	0.953	1.052	1.009	0.973
Q80W54	CAAX prenyl protease 1 homolog	Zmpste24	54.734	0.819			0.866	0.913	1.592			0.915	1.102	0.836			1.019	1.02	0.959			1.188	0.969
Q9D0A3	Arpin	Arpin	25.193				1.019	0.939				0.997	0.899				0.953	1.083				1.086	1.12
Q8CFI2	Ubiquitin-conjugating enzyme E2 R1	Cdc34	26.621	0.971			1.132		0.915			1.086		1.007			0.836		1.056			0.94
Q99LM2	CDK5 regulatory subunit-associated protein 3	Cdk5rap3	56.99		0.954		0.921			0.952		1.024			1.008		0.93			1.027		1.072
Q01279	Epidermal growth factor receptor	Egfr	134.85	0.83	0.607	0.781	0.737	0.72	0.655	0.584	0.791	0.735	0.742	0.957	1.243	1.055	1.04	1.295	1.14	1.33	1.088	1.174	1.322
Q8CI59	Metalloreductase STEAP3	Steap3	54.748				0.856					0.886					0.89					0.964
Q8JZL3	Thiamine-triphosphatase	Thtpa	24.264	1.183		0.906	1.193	1.038	0.832		1.025	0.814	0.963	1.011		0.886	1.165	0.897	1.133		1.153	0.879	1.121
Q3UDK1	TRAF-type zinc finger domain-containing protein 1	Trafd1	64.282			1.042	0.927	0.982			0.889	0.913	1.022			1.024	0.909	0.916			1.034	0.957	1.094
Q3TIR1	Trafficking protein particle complex subunit 13	Trappc13	46.476				1.02					0.862					1.004					1.087
Q9DB34	Charged multivesicular body protein 2a	Chmp2a	25.134			0.932	0.975	0.963			0.986	0.922	1.091			1.01	0.898	0.927			1.05	0.996	1.022
Q9D1Q6	Endoplasmic reticulum resident protein 44	Erp44	46.852	0.929	0.98	0.937	0.934	0.973	0.887	1.05	0.943	0.954	0.915	0.991	0.954	0.933	0.934	1.06	1.072	0.985	1.09	1.041	1.085
Q9D1H7	Golgi to ER traffic protein 4 homolog	Get4	36.525		0.935	1.018	0.944	0.992		1.053	1.092	0.716	0.909		0.981	1.033	0.975	1.017		1.081	0.931	1.206	1.116
Q62193	Replication protein A 32 kDa subunit	Rpa2	29.718		1.026					0.995					1.03					1.114
P27659	60S ribosomal protein L3	Rpl3	46.109	0.997	0.968	0.928	0.808	0.944	0.84	1.045	1.05	0.968	0.909	0.993	1.005	1.048	0.943	1.055	0.925	1.142	0.895	1.364	1.132
P70122	Ribosome maturation protein SBDS	Sbds	28.78	1.081	1.04	0.954	1.045	1.023	1.018	0.954	1.027	0.892	1.131	0.97	0.923	0.878	0.964	0.935	1.007	0.987	1.053	1.031	0.977
Q08943	FACT complex subunit SSRP1	Ssrp1	80.859				0.948	0.96				1.039	0.999				0.917	0.965				0.939	1.097
P14901	Heme oxygenase 1	Hmox1	32.928		0.867					0.708					1.044					1.129
P00397	Cytochrome c oxidase subunit 1	Mtco1	56.909	0.583	0.795	0.637	0.662		1.367	1.323	0.667	0.415		1.549	0.915	0.76	1.178		1.004	1.474	1.476	0.804
P59470	DNA-directed RNA polymerase III subunit RPC2	Polr3b	127.71		1.229					0.417					0.94					1.016
P14869	60S acidic ribosomal protein P0	Rplp0	34.216	0.979	1.044	0.875	0.939	1.037	0.953	0.985	0.968	0.879	1.011	0.99	0.929	0.954	0.979	0.985	0.982	1.072	1.065	1.084	1.027
O35638	Cohesin subunit SA-2	Stag2	141.28				0.94	0.966				0.929	1.084				0.98	0.943				1.069	1.009
Q9JKL5	Calcineurin B homologous protein 3	Tesc	24.599	0.837	0.938	0.735		1.539	1.56	1.354	0.896		0.979	1.168	0.928	0.875		0.768	0.809	1.142	1.443		0.648
Q3UUI3	Acyl-coenzyme A thioesterase THEM4	Them4	26.031	0.92	0.888	0.973	0.869	1.118	0.86	0.946	0.944	0.782	0.753	1.061	1.017	0.996	1.018	0.975	1.02	1.132	0.925	1.197	1.204
Q8BGX0	E3 ubiquitin-protein ligase TRIM23	Trim23	63.931	0.828	0.93	0.849		1.136	1.282	1.152	0.784		0.802	1.012	1.002	0.846		1.058	0.978	1.048	1.176		1.035
Q9CZS1	Aldehyde dehydrogenase X, mitochondrial	Aldh1b1	57.552	0.841	0.843	0.846	0.909	0.947	0.825	0.831	0.79	0.763	0.914	0.768	0.836	0.838	0.81	1.027	0.874	0.836	0.825	0.935	1.152
Q8C6K9	Collagen alpha-6(VI) chain	Col6a6	246.32	1.192	1.226	1.083	1.079	0.928	1.126	1.187	1.316	1.133	1.122	1.097	1.025	0.952	1.059	0.961	1.122	1.123	1.085	1.237	0.934
P50172	Corticosteroid 11-beta-dehydrogenase isozyme 1	Hsd11b1	32.364	1.008					1.002					1.091					1.178
Q01405	Protein transport protein Sec23A	Sec23a	86.161	0.998	0.962	0.968	0.959	0.97	0.961	0.946	0.929	0.991	0.972	0.95	0.963	0.865	0.995	1.07	1.052	1.056	1.028	1.108	0.987
P97364	Selenide, water dikinase 2	Sephs2	47.833		0.994					0.976					0.9					0.972
Q3ZT31	Sorting nexin-25	Snx25	97.145			1.036	1.133				1.248	0.94				1.065	0.951				0.984	1.193
Q9D5V6	Synapse-associated protein 1	Syap1	41.349					0.979					1.032					0.961					1.038
P56212	cAMP-regulated phosphoprotein 19	Arpp19	12.293	1.033	1.009	1.158	1.174	0.985	0.998	0.933	0.91	0.884	1.032	0.944	1.035	0.9	0.877	0.976	0.957	1.063	1.025	1.047	1.015
Q9CZ04	COP9 signalosome complex subunit 7a	Cops7a	30.224			0.993	1.193	1.018			1.054	0.886	0.905			0.97	0.951	1.041			1.051	1.079	1.065
Q8CG19	Latent-transforming growth factor beta-binding protein 1	Ltbp1	186.72			0.962	0.834				0.854	0.912				1.083	1.188				1.103	1.348
Q8K3K8	Optineurin	Optn	67.017			0.971					0.983					0.992					1.07
Q7M6Y3	Phosphatidylinositol-binding clathrin assembly protein	Picalm	71.543	0.866	0.972	0.845	0.98	0.992	1.003	0.974	0.855	0.895	0.89	0.951	0.938	0.91	1	1.027	1.054	1.046	1.044	0.991	1.07
Q6NZC7	SEC23-interacting protein	Sec23ip	110.78	1.026	0.947	0.98	0.915		1.01	0.971	0.916	0.965		0.94	0.968	0.904	1.065		1.086	1.026	1.014	1.056
O08599	Syntaxin-binding protein 1	Stxbp1	67.568	0.989	0.99		0.991	1.017	1.059	1.138		0.996	0.912	1.031	0.896		0.972	1.047	1.064	1.043		1.099	1.051
O70362	Phosphatidylinositol-glycan-specific phospholipase D	Gpld1	93.254	0.821	0.653				0.771	0.92				1.242	1.131				1.282	1.275
A2AIL4	NADH dehydrogenase (ubiquinone) complex I, assembly factor 6	Ndufaf6	38.362			1.079		0.978			1.041		0.978			0.97		0.976			1.008		1.089
P0DN34	NADH dehydrogenase [ubiquinone] 1 beta subcomplex subunit 1	Ndufb1	6.954	1.016	0.947	1.13	0.95	1.014	1.054	0.855	0.915	1.003	1.149	0.796	1.04	1.026	0.898	0.896	0.978	1.081	0.966	1.075	0.921
Q8R2U0	Nucleoporin SEH1	Seh1l	39.774		0.901					0.951					0.999					1.077
Q8K0E8	Fibrinogen beta chain	Fgb	54.752	0.392	0.281	0.304	0.265	0.864	0.436	0.717	0.338	0.296	0.417	1.301	0.772	1.433	1.174	1.219	1.563	0.897	1.069	1.225	1.598
Q9QYH6	Melanoma-associated antigen D1	Maged1	85.669	1.023		0.868	0.907	1.032	1.077		0.887	0.951	0.988	0.971		1	0.942	0.981	0.951		1.135	1.099	1.01
Q9D338	39S ribosomal protein L19, mitochondrial	Mrpl19	33.578	0.95	0.932	0.967	0.904	0.989	0.988	1.079	1	1.054	1.03	0.999	0.987	0.97	0.932	0.979	1.025	1.03	1.057	1.111	1.017
Q9D6Y7	Mitochondrial peptide methionine sulfoxide reductase	Msra	25.988	0.932	0.995	0.982	0.975	1.21	1.344	1.31	1.089	0.976	0.991	1.04	0.927	0.83	0.968	0.918	0.922	1.063	1.083	1.127	0.849
Q8CHP5	Partner of Y14 and mago	Pym1	22.689	1.047			1.05		1.051			0.954		0.963			1.009		0.999			1.124
Q9JJI8	60S ribosomal protein L38	Rpl38	8.2038		0.952					1.069					1.076					1.159
P62852	40S ribosomal protein S25	Rps25	13.742	0.998	0.994	0.943	0.918	1.069	1.068	1.091	0.921	0.976	0.945	1.029	0.946	0.943	0.949	1.018	0.964	1.124	1.12	1.077	0.976
Q60931	Voltage-dependent anion-selective channel protein 3	Vdac3	30.752	0.933	0.909	0.921	0.891	1.046	1.179	1.096	0.855	0.934	0.957	1.041	0.966	0.908	1.043	0.99	0.995	1.079	1.112	1.182	0.961
Q8VHS6	Ankyrin repeat and SOCS box protein 15	Asb15	65.512				0.866					1.044					1.098					1.181
Q8VHY0	Chondroitin sulfate proteoglycan 4	Cspg4	252.31	0.911	0.865	0.887	1.23	1.006	1.115	1.179	0.974	1.032	0.915	1.007	0.966	0.961	0.998	1.035	1.147	1.007	1.132	1.049	1.011
Q91ZF0	DnaJ homolog subfamily C member 24	Dnajc24	22.08	0.961		0.895			1.135		1.079			1.019		0.949			1.029		1.088
Q9CQZ1	Heat shock factor-binding protein 1	Hsbp1	8.6107	1.04	0.997			1.015	0.957	0.985			0.897	1.068	0.979			0.937	1.011	1.011			1.188
P35279	Ras-related protein Rab-6A	Rab6a	23.59	1.005	0.925	0.931	0.979	0.978	1.062	1.063	0.934	0.999	1.009	0.996	0.975	1.017	0.984	1.004	1.097	1.049	1.082	1.098	1.03
P61226	Ras-related protein Rap-2b	Rap2b	20.504	0.994	0.861	0.882	0.865		0.972	1.068	0.911	0.9		1.032	0.938	1.018	1.036		1.001	1.109	1.138	1.08
P61514	60S ribosomal protein L37a	Rpl37a	10.275		0.928					0.798					1.085					1.168
P51410	60S ribosomal protein L9	Rpl9	21.881	0.938	0.924	0.831	0.867	0.83	0.958	1.055	0.879	0.962	0.995	0.985	0.878	0.985	0.978	1.098	1.026	1.063	1.058	1.035	1.115
P08226	Apolipoprotein E	Apoe	35.866	0.453	0.384	0.455	0.492	0.907	0.494	0.561	0.392	0.494	0.547	1.113	0.827	1.027	1.199	1.039	1.21	1.073	0.752	0.869	1.689
Q9DCZ4	MICOS complex subunit Mic26	Apoo	22.604	1.022	1.001	0.99	0.986	0.982	1.141	0.998	0.997	1.079	1.122	0.96	1.011	0.99	0.981	0.923	0.967	1.114	1.108	1.131	0.908
Q9D0J4	ADP-ribosylation factor-like protein 2	Arl2	20.864	1.041	1.091	1.003	1.044	1.01	1.128	0.962	0.965	1.032	1.067	1.092	0.943	0.96	1.012	0.955	1.004	1.012	1.143	1.21	0.965
Q91YH5	Atlastin-3	Atl3	60.574	0.941	0.95		1.018		0.999	1.089		1.055		1.017	1.1		0.927		1.087	1.134		1.052
P70429	Ena/VASP-like protein	Evl	44.337		0.848					0.736					0.763					0.82
P11276	Fibronectin	Fn1	272.53	0.512	0.402	0.41	0.441	1.064	0.578	0.982	0.471	0.499	0.525	1.281	0.775	1.39	1.242	1.105	1.391	1.002	1.121	1.344	1.367
Q9QYY0	GRB2-associated-binding protein 1	Gab1	76.812					0.855					1.042					1.027					1.104
Q9JLM9	Growth factor receptor-bound protein 14	Grb14	60.572				0.902					1.158					1.034					1.112
Q9ESZ8	General transcription factor II-I	Gtf2i	112.26	1.038		1.042	1.073		1.011		0.941	0.992		0.977		0.983	0.964		1.008		1.106	1.029
P01942	Hemoglobin subunit alpha	Hba	15.085	0.787	0.637	0.544	0.447	0.749	0.79	0.634	0.735	0.841	0.92	1.264	1.213	1.1	0.918	1.361	1.092	1.375	1.123	1.66	1.047
Q61730	Interleukin-1 receptor accessory protein	Il1rap	65.74	1.022	0.797	0.883	0.819	0.85	0.842	0.773	1.005	0.725	0.902	1.12	1.199	1.151	1.24	1.059	1.253	1.311	1.133	1.259	1.247
Q9CPX7	28S ribosomal protein S16, mitochondrial	Mrps16	15.192	0.993	0.929	1.047	0.948	0.955	1.02	1.049	1.052	0.938	1.032	1.034	0.954	0.865	1.016	0.931	1.055	1.074	0.884	1.05	1.099
P58064	28S ribosomal protein S6, mitochondrial	Mrps6	14.308	0.969	0.935	0.985	0.951	0.935	0.954	1.037	1.035	0.887	1.042	1.004	0.957	0.947	0.995	1.005	1.043	1.08	1.022	1.101	1.031
P42925	Peroxisomal membrane protein 2	Pxmp2	22.265		0.981	0.948		0.996		1.048	0.954		0.927		1.116	0.952		1.026		1.036	1.209		1.08
Q9Z1M4	Ribosomal protein S6 kinase beta-2	Rps6kb2	53.538					0.961					1.052					0.962					1.034
Q9CR13	UPF0562 protein C7orf55 homolog	---	12.694	0.926	1.075	1.072		0.926	0.878	0.983	0.839		1.089	1.016	0.922	0.834		0.942	1.005	0.996	0.937		1.051
Q9DC29	ATP-binding cassette sub-family B member 6, mitochondrial	Abcb6	93.769	0.943	0.855	0.976		1.129	1.01	1.229	1.009		0.93	1.066	0.883	0.978		0.935	1.024	1.093	1.016		1.014
O35598	Disintegrin and metalloproteinase domain-containing protein 10	Adam10	83.967		0.861					1.011					1.061					1.139
Q8VDP4	Cell cycle and apoptosis regulator protein 2	Ccar2	103	0.938		0.837	0.964	0.945	0.968		0.878	0.928	0.912	0.979		0.932	0.997	1.005	0.965		1.033	1.024	1.18
Q9R013	Cathepsin F	Ctsf	51.66				1.095					1.16					0.957					1.028
P63168	Dynein light chain 1, cytoplasmic	Dynll1	10.366				0.91					1.06					1					1.074
O08677	Kininogen-1	Kng1	73.101	0.769	0.55	0.794	0.728	0.83	0.478	0.512	0.736	0.754	0.818	1.11	1.269	1.236	1.095	1.149	1.204	1.439	1.143	1.232	1.277
P62313	U6 snRNA-associated Sm-like protein LSm6	Lsm6	9.1275	1.004	0.971	0.935	1.023	1.147	0.922	1.127	0.891	0.975	0.886	0.957	0.858	0.926	1.044	0.98	1.074	0.967	1.124	0.95	1.001
Q6TCG2	Progestin and adipoQ receptor family member 9	Paqr9	42.741		0.961		0.974			0.954		0.988			0.991		0.91			0.943		1.098
O35129	Prohibitin-2	Phb2	33.296	0.994	0.97	0.967	1.025	1.09	1.065	1.085	0.989	0.95	0.957	1.047	0.984	0.972	0.985	0.993	1.075	1.077	1.095	1.105	0.996
Q8VHE0	Translocation protein SEC63 homolog	Sec63	87.869			0.86	1.125	0.971			0.906	0.943	0.914			0.95	0.979	1.116			1.064	1.175	1.03
Q3URD3	Sarcolemmal membrane-associated protein	Slmap	96.932	1.045	1.001	1.002	0.969	0.95	1.047	1.004	1.002	1.013	1.011	1.042	1.031	1.037	1.018	1.037	1.14	1.15	1.063	1.121	1.071
P55821	Stathmin-2	Stmn2	20.828		0.863		0.88	1.066		0.995		0.895	0.885		0.897		0.84	1.059		0.912		1.078	1.013
Q9D6K5	Synaptojanin-2-binding protein	Synj2bp	15.815	1.005	0.953	0.925	0.944	0.928	0.979	0.976	0.941	1	1.003	0.982	0.983	1.052	0.973	1.073	1.108	1.109	1.051	1.15	1.018
Q9DCG9	Multifunctional methyltransferase subunit TRM112-like protein	Trmt112	14.141	1.019			1.084	0.974	1.004			1.016	1.026	1.045			0.905	0.983	1.091			1.03	1.028
Q8C5G2	Vasohibin-2	Vash2	40.498			0.988		1.024			1.123		0.973			1.091		0.973			1.171		1.045
Q9EPK7	Exportin-7	Xpo7	123.81	0.975			1.023		1.064			1.015		0.988			0.956		0.993			1.094
Q9JI39	ATP-binding cassette sub-family B member 10, mitochondrial	Abcb10	77.187	0.933	0.927	0.982	0.931	1.003	0.995	0.999	0.964	0.936	0.962	1.025	1.072	0.993	0.961	1.009	1.074	1.048	1.018	1.19	1.101
O09174	Alpha-methylacyl-CoA racemase	Amacr	41.704	1.008	0.996	0.919	0.987	1.049	1.028	1.032	0.975	0.951	0.91	0.994	1.007	0.916	1.004	0.988	1.051	1.052	1.092	1.032	1.04
Q8BH79	Anoctamin-10	Ano10	76.187		0.945			0.949		1.118			1.035		1.009			0.972		1.067			1.058
Q9D0L7	Armadillo repeat-containing protein 10	Armc10	33.31	0.981	0.946	0.928	0.942		1.006	0.978	0.954	0.987		0.959	0.951	1.125	0.948		1.094	1.085	1.008	1.085
Q8CDE2	Calicin	Ccin	66.749	1.039			1.059		1.087			0.974		1.068			0.935		1.019			1.131
Q8BGY7	Protein FAM210A	Fam210a	31.599		1.012	0.988	1.031	1.164		1.048	1.03	0.832	1.024		0.984	1.031	0.954	0.946		1.006	1.047	1.236	0.913
Q9QZ57	Heat shock protein beta-3	Hspb3	17.229	1.035	0.805	1.1	0.945		1.039	1.237	0.886	0.971		0.962	0.846	1.067	0.891		0.898	0.958	1.13	1.056
Q9DCB8	Iron-sulfur cluster assembly 2 homolog, mitochondrial	Isca2	16.718	0.996	1.033	1.044	1.092	0.986	1.013	1.042	1.088	1.026	1.031	1.014	1.022	0.979	0.966	0.97	1.09	1.073	1.021	1.116	1.013
Q9WVJ2	26S proteasome non-ATPase regulatory subunit 13	Psmd13	42.809	1.006	0.937	0.924	1.057	1.1	0.991	1.018	1.054	0.961	0.83	1.014	0.949	0.87	0.961	1.015	1.022	1.03	1.107	0.999	1.004
O09114	Prostaglandin-H2 D-isomerase	Ptgds	21.066		0.882	1.265	1.265	0.897		1.113	0.854	0.657	0.868		1.082	0.828	0.955	1.21		0.966	1.185	1.147	1.075
P14069	Protein S100-A6	S100a6	10.051		0.836	0.867	0.785	0.998		1.124	0.923	0.811	0.89		0.858	1.005	1.026	1.069		1.006	1.08	1.082	1.077
Q3UR97	Sorting nexin-21	Snx21	40.308		0.982					1.045					1.1					1.18
Q8R4Y4	Stabilin-1	Stab1	276.25			1.055					1.078					0.803					0.862
Q9Z1W9	STE20/SPS1-related proline-alanine-rich protein kinase	Stk39	60.319	1.11	0.982		0.991		0.703	0.942		0.924		0.852	1.056		0.921		1.13	0.926		0.979
Q9D0B5	Thiosulfate sulfurtransferase/rhodanese-like domain-containing protein 3	Tstd3	17.271			1.098	1.094	0.974			1.027	0.973	1.003			1.061	1.065	1.011			1.069	1.271	1.027
O88384	Vesicle transport through interaction with t-SNAREs homolog 1B	Vti1b	26.713	1.05	0.998		1.072	1.04	1.009	1.044		0.867	0.9	0.981	1.011		1.008	0.988	0.99	1.058		1.132	1.101
Q99LI2	Chloride channel CLIC-like protein 1	Clcc1	60.621			0.796					1.036					1.014					1.087
Q80Y81	Zinc phosphodiesterase ELAC protein 2	Elac2	92.718	0.898		0.861			1.045		0.941			1.011		0.893			0.973		1.068
Q91VS7	Microsomal glutathione S-transferase 1	Mgst1	17.551	0.994	0.998	1.352	0.965	1.007	1.021	0.979	0.743	0.959	0.996	0.895	1.01	0.904	0.942	1.188	1.058	1.145	1.056	1.222	0.812
Q91V41	Ras-related protein Rab-14	Rab14	23.897	0.982	0.949	0.993	0.947	1.069	1.026	1.044	0.889	0.88	0.822	1.086	0.982	0.996	0.978	1.022	1.086	1.004	1.057	1.184	1.1
Q80ZW2	Protein THEM6	Them6	23.802		0.982		1.047			0.961		0.791			1.021		1.167			1.063		1.282
Q9QZE7	Translin-associated protein X	Tsnax	32.926	0.942		0.917	1.1	1.054	0.848		0.906	1.06	0.923	1.003		1.03	0.959	0.997	1.072		1.069	1.087	1.047
P70170	ATP-binding cassette sub-family C member 9	Abcc9	174.24	0.983	0.972	0.97	0.958	0.877	0.981	1.053	0.992	0.971	1.065	1.024	1.012	1.123	1.038	1.008	1.197	1.165	1.031	1.107	1.074
Q80V94	AP-4 complex subunit epsilon-1	Ap4e1	124.84	1.18				0.997	1.074				0.959	0.952				1.001	1.026				1.065
Q9ES89	Exostosin-like 2	Extl2	37.39				0.925	0.879				0.896	1.001				1.082	1.006				1.089	1.147
P20060	Beta-hexosaminidase subunit beta	Hexb	61.115				0.977					0.941					0.952					1.02
Q8C129	Leucyl-cystinyl aminopeptidase	Lnpep	117.3	1.02	0.935	0.923	0.929	1.014	0.974	1.032	0.936	0.918	0.955	1.017	0.977	1.022	1.041	1.048	1.077	1.135	1.131	1.107	1.015
P34884	Macrophage migration inhibitory factor	Mif	12.504	1.066	1.17	1.214	1.179	0.99	1.025	1.076	0.993	1.084	1.041	0.986	0.924	0.697	0.892	0.927	1.057	0.797	0.911	0.924	1.051
O35604	Niemann-Pick C1 protein	Npc1	142.88				1.013	0.92				0.961	1.023				1.009	1.075				1.233	1
B2RRE7	OTU domain-containing protein 4	Otud4	123.05	0.991					1.226					0.944					1.011
Q6ZWV3	60S ribosomal protein L10	Rpl10	24.604	1.009	0.93	0.936	1.018	0.962	0.956	1.018	1.051	0.916	1.015	1.042	1.07	1.03	1.017	1.012	1.117	1.144	0.984	1.217	1.076
P47911	60S ribosomal protein L6	Rpl6	33.509	0.83	0.864	0.929	0.897	1.007	0.868	1.024	0.943	0.809	0.943	0.935	1.15	1.108	0.933	1.029	0.919	1.142	1.096	1.356	1.009
Q9DBC0	Selenoprotein O	Selo	74.22	1.059	0.947	0.924		1.16	1.004	1.048	1.039		0.967	0.995	0.953	0.946		0.932	1.037	1.06	1.066		0.936
Q4ACU6	SH3 and multiple ankyrin repeat domains protein 3	Shank3	185.39		0.968	1.127	1.344	0.971		1.07	0.927	1.041	1.019		0.935	1.004	0.84	1.026		1.044	1	1.036	0.996
P70441	Na(+)/H(+) exchange regulatory cofactor NHE-RF1	Slc9a3r1	38.6			0.856					0.903					1.013					1.085
P14576	Signal recognition particle 54 kDa protein	Srp54	55.72	1.01		0.894	0.974	0.973	0.931		0.842	0.964	1.02	0.963		0.998	0.959	0.963	1.024		1.043	1.035	1.057
O54781	SRSF protein kinase 2	Srpk2	76.756		0.884					1.081					0.907					0.971
Q9Z1R3	Apolipoprotein M	Apom	21.273					0.954					0.835					1.094					1.171
Q91VT4	Carbonyl reductase family member 4	Cbr4	25.414	1.04	1.02	0.966	1.036	1.118	1.147	1.101	0.957	0.984	0.975	1.017	1.028	0.972	1.008	0.964	1.04	1.025	1.112	1.176	0.986
Q8BW94	Dynein heavy chain 3, axonemal	Dnah3	467.77	1.028				1.121	1.081				0.981	1.056				0.928	1.153				0.97
P27601	Guanine nucleotide-binding protein subunit alpha-13	Gna13	44.054	1.001	0.878	0.957	0.933	0.96	1.004	0.901	0.859	0.929	0.968	1.036	1.026	1.011	1.04	0.934	0.988	1.084	1.09	1.069	1.167
P56379	6.8 kDa mitochondrial proteolipid	Mp68	6.6979	0.947	0.789	1.048	0.939	1.105	1.437	1.098	0.97	1.214	1.339	0.93	0.954	0.944	0.884	0.808	0.769	1.003	1.184	1.148	0.731
Q9D1H8	39S ribosomal protein L53, mitochondrial	Mrpl53	12.737	1.003	0.986	0.946	0.976	1.006	1.012	1.032	0.975	1.012	0.948	0.914	1.05	0.94	0.982	0.98	1.025	0.899	1.041	1.153	1.09
Q9WTX2	Interferon-inducible double-stranded RNA-dependent protein kinase activator A	Prkra	34.371			0.96		0.974			1.037		1.007			0.983		0.971			1.026		1.065
Q9R1T2	SUMO-activating enzyme subunit 1	Sae1	38.62				0.994					1.042					0.906					0.969
Q9CQ80	Vacuolar protein-sorting-associated protein 25	Vps25	20.747	0.94	0.998	1.067	0.749	1.128	0.999	0.97	1.01	0.875	0.939	0.885	0.948	1.006	0.89	0.985	0.812	0.937	0.994	1.35	0.952
Q8R5C5	Beta-centractin	Actr1b	42.281	0.975	0.952	0.904	0.999	1.075	1.035	1.008	0.996	0.968	0.914	1.022	0.968	0.927	0.966	1.015	1.052	0.974	1.099	1.082	1.031
P28843	Dipeptidyl peptidase 4	Dpp4	87.436		0.913	0.947				1.114	0.967				0.938	1.075				1.085	1.066
Q91Z83	Myosin-7	Myh7	222.88	0.897	0.837	0.759	0.864	0.858	1.16	1.089	1.327	1.178	1.223	1.217	1.17	1.121	1.068	0.824	1.171	1.151	1.139	1.207	1.105
P25444	40S ribosomal protein S2	Rps2	31.231	0.968	0.965	0.907	0.945	1.032	1.026	1.071	0.988	0.948	1.076	1.022	1.005	1.01	0.951	0.903	0.966	1.096	1.066	1.143	0.958
P62071	Ras-related protein R-Ras2	Rras2	23.399	1.068	0.922	0.94	0.926	1.044	0.942	1.225	0.955	0.917	0.97	1.003	1.046	0.905	1.078	0.944	0.958	1.039	1.148	1.105	1.067
P14142	Solute carrier family 2, facilitated glucose transporter member 4	Slc2a4	54.755	1.028	0.952	1.014	0.986	1.037	1.003	1.106	1.033	0.978	0.938	0.952	1.067	1.055	0.978	0.966	1.048	1.113	1.089	1.031	1.081
Q8VD26	Transmembrane protein 143	Tmem143	51.595	0.979	1.004	1.022	0.899	0.998	1.12	1.027	1.13	1.041	1.062	1.093	1.117	1.054	1.024	1.012	1.085	1.126	1.183	1.344	0.928
Q61102	ATP-binding cassette sub-family B member 7, mitochondrial	Abcb7	82.58	0.941	0.887	0.925	0.857	0.937	1.075	1.04	0.98	1.021	0.984	1.046	0.955	1.082	1.042	1.016	1.042	1.159	1.105	1.156	1.03
Q8C3X4	Translation factor Guf1, mitochondrial	Guf1	72.462	1.081	1.004	1.022	0.999	1.05	1.05	1.033	1.045	0.962	1.021	0.868	0.935	0.936	1.027	0.977	1.023	1.005	1.066	1.02	0.95
Q8C3Y4	Kinetochore-associated protein 1	Kntc1	250.36		1.135					1.071					0.993					1.061
P58059	28S ribosomal protein S21, mitochondrial	Mrps21	10.561		0.961	1.107	0.828	0.92		1.056	0.955	0.953	1.008		0.951	1.224	0.974	1.031		1.081	0.999	1.321	1.064
Q9Z1P6	NADH dehydrogenase [ubiquinone] 1 alpha subcomplex subunit 7	Ndufa7	12.575	1.066	1.017	1.014	1.013	1.15	1.034	1.019	0.918	0.995	1.006	0.893	1.019	0.929	1.004	0.894	0.976	0.993	1.079	1.045	0.97
Q8CG16	Complement C1r-A subcomponent	C1ra	80.072			0.778					0.711					0.995					1.062
Q80VP1	Epsin-1	Epn1	60.211	1.211	0.978	1.025		0.778	0.783	1.061	0.928		1.449	0.65	0.995	0.962		0.838	0.712	0.974	1.098		0.893
Q9Z1P7	KN motif and ankyrin repeat domain-containing protein 3	Kank3	84.185	1.002	1.01	0.986	1.009	0.879	0.989	0.955	0.851	0.974	1.054	1.032	0.943	0.96	0.917	1.015	0.982	0.96	1.172	1.007	1.073
Q5SUR0	Phosphoribosylformylglycinamidine synthase	Pfas	144.63			0.954	0.974				1.053	0.978				0.958	0.973				0.928	1.133
O35955	Proteasome subunit beta type-10	Psmb10	29.063	1.253	1.059			0.82	1.414	1.113			0.998	1.252	1.271			1.036	1.266	1.344			1.188
Q9JM62	Receptor expression-enhancing protein 6	Reep6	22.204			0.923		0.99			1.001		1.027			1.047		0.928			1.042		1.066
Q8JZN7	Mitochondrial Rho GTPase 2	Rhot2	69.07		0.88	0.945	1.011			1.058	1.107	0.939			1.164	1.03	1.041			1.171	1.155	1.125
Q6P4S6	Serine/threonine-protein kinase SIK3	Sik3	145.78	1.05		0.982	1.031	1.022	0.935		1.029	0.975	0.937	1.091		0.946	0.949	1.019	1.072		1.133	1.023	1.044
Q8BJZ3	Protein lifeguard 3	Tmbim1	34.393					1.245					0.875					0.911					0.972
Q99LN9	Deoxyhypusine hydroxylase	Dohh	32.905			0.865	1.108				1.004	0.966				1.059	1.075				1.149	1.126
Q99LP6	GrpE protein homolog 1, mitochondrial	Grpel1	24.307	1.039	1.064	1.042	1.058	0.994	0.928	0.946	0.955	0.963	0.987	0.908	0.998	0.912	0.886	1.012	0.999	0.961	0.99	1.039	1.04
P84228	Histone H3.2	Hist1h3b	15.388	0.513	0.455	0.624	0.698	1.259	0.806	1.767	0.494	0.594	0.433	1.088	0.787	1.321	1.058	1.45	1.096	0.972	1.515	1.565	0.931
Q91YX5	Acyl-CoA:lysophosphatidylglycerol acyltransferase 1	Lpgat1	43.088				0.916					0.926					1.089					1.161
P27546	Microtubule-associated protein 4	Map4	117.43	0.995	0.941	0.969	1.039	1.036	1.053	1.06	0.941	1.01	1.015	0.972	0.936	0.915	0.933	0.939	0.958	1.003	1.039	0.986	1.018
Q01705	Neurogenic locus notch homolog protein 1	Notch1	270.83			1.009	1.138				1.088	0.815				0.981	0.958				0.976	1.091
O70209	PDZ and LIM domain protein 3	Pdlim3	34.299	1.058	1.049		1.058		0.975	0.782		0.939		0.962	0.941		1.02		1.055	0.979		1.081
P55065	Phospholipid transfer protein	Pltp	54.452					0.927					0.863					1.095					1.167
Q9R1C7	Pre-mRNA-processing factor 40 homolog A	Prpf40a	108.48	0.845			0.956	1.001	0.933			0.948	1.021	0.883			0.939	1.027	1.015			1.066	0.956
Q64012	RNA-binding protein Raly	Raly	33.188	0.923	0.959	0.815	0.964		0.991	0.987	0.899	0.958		1.003	0.994	1.001	0.843		0.965	1.013	1.064	1.053
P62843	40S ribosomal protein S15	Rps15	17.04	0.877		0.886	0.976	0.991	1.01		0.937	1.016	0.946	1.217		0.966	0.937	1.057	1.168		1.14	1.053	1.093
Q921L3	Calcium load-activated calcium channel	Tmco1	21.175			0.932	0.812				0.953	0.942				1.082	1.066				1.028	1.262
P27641	X-ray repair cross-complementing protein 5	Xrcc5	83.056		1.033	0.887				0.939	1.204				1.004	1.048				1.106	1.081
O88888	Amyloid beta A4 precursor protein-binding family A member 3	Apba3	60.717				1.06					0.997					0.95					1.012
Q9CQB5	CDGSH iron-sulfur domain-containing protein 2	Cisd2	15.242		0.995	0.998	0.979	0.847		0.965	0.908	1.018	1.081		1.028	1.065	1.002	1.04		1.114	1.057	1.182	1.051
Q3TCH7	Cullin-4A	Cul4a	87.752	0.937	0.956	0.952	0.973	1.03	0.97	1.093	0.975	0.94	0.919	0.982	0.994	0.991	0.98	1.023	0.946	1.067	1.087	1.143	1.052
Q9JJE7	Fatty acid desaturase 3	Fads3	51.469		0.903	0.807				0.879	0.986				1.042	1.06				1.162	1.076
P29387	Guanine nucleotide-binding protein subunit beta-4	Gnb4	37.379	0.891					1.042					0.896					0.954
Q3UN02	Lysocardiolipin acyltransferase 1	Lclat1	44.399	0.958	0.954	0.978	0.893	0.912	1.094	1.047	1.035	1.023	1.067	0.988	0.972	1.026	1.023	1.003	1.124	1.032	1.032	1.13	1.018
Q61216	Double-strand break repair protein MRE11A	Mre11a	80.222		0.881	1.018		0.825		1.002	0.895		1.133		0.992	0.954		0.995		1.002	1.068		1.061
Q9D0G0	28S ribosomal protein S30, mitochondrial	Mrps30	49.939	0.993	0.744	0.974	0.92	0.931	1.064	1.204	0.943	0.943	1.036	0.973	0.97	0.959	0.969	1.004	1.013	0.876	1.056	1.102	1.145
P00405	Cytochrome c oxidase subunit 2	Mtco2	25.976	0.928	0.923	0.954	0.925	0.926	1.092	1.003	0.935	0.96	0.978	1.018	0.976	1.033	0.981	1.029	1.113	1.071	0.979	1.172	1.031
P69566	Ran-binding protein 9	Ranbp9	71.011			0.969					0.888					0.968					1.031
Q62376	U1 small nuclear ribonucleoprotein 70 kDa	Snrnp70	51.991	0.97	0.866	0.807	0.896	1.071	1.11	1.117	0.97	0.988	0.978	1.013	0.846	0.948	0.979	0.963	0.871	1.049	1.099	1.059	0.979
Q91YI0	Argininosuccinate lyase	Asl	51.739	0.933	0.727				1.178	0.843				1.041	0.794				1.007	0.946
P47753	F-actin-capping protein subunit alpha-1	Capza1	32.939	0.901	0.983	0.995	0.878	0.964	0.877	1.06	0.904	0.936	0.979	1.037	0.91	0.936	0.967	0.987	0.959	0.978	1.035	1.079	1.094
Q9QYJ3	DnaJ homolog subfamily B member 1	Dnajb1	38.167			0.818		1.043			0.845		0.822			1.092		0.959			0.959		1.223
Q9Z2G1	Protein fem-1 homolog A-A	Fem1aa	72.088		1.088					1.126					1.027					1.093
Q8BQU3	Succinate dehydrogenase assembly factor 3, mitochondrial	Sdhaf3	14.468		0.82					0.999					0.974					1.036
Q922Z1	Promethin	Tmem159	17.643					1.017					0.955					0.992					1.055
Q9WUP7	Ubiquitin carboxyl-terminal hydrolase isozyme L5	Uchl5	37.616	0.993	1.055	0.926	0.967	1.091	1.062	0.985	1.054	0.992	0.988	0.987	0.908	0.929	1.023	0.936	1.033	1.004	0.983	1.08	0.987
Q9JJ59	ATP-binding cassette sub-family B member 9	Abcb9	83.962				0.178					0.201					1.232					1.309
Q9EST5	Acidic leucine-rich nuclear phosphoprotein 32 family member B	Anp32b	31.078	0.785	0.925	0.811	0.873	1.139	1.183	1.047	0.975	0.912	0.997	0.974	1.075	0.846	0.939	0.934	1.032	0.993	0.974	1.146	0.922
Q6PIE5	Sodium/potassium-transporting ATPase subunit alpha-2	Atp1a2	112.22	0.993	0.938	0.956	0.885	0.983	0.945	0.952	0.901	0.925	0.992	0.99	1.001	0.961	1.015	0.992	1.084	1.054	1.007	1.072	1.055
O35566	CD151 antigen	Cd151	28.246		0.876	0.966	0.972	0.977		1.013	0.917	0.865	0.985		0.986	0.93	0.975	1.076		1.042	1.025	1.173	0.978
Q8CCK0	Core histone macro-H2A.2	H2afy2	40.092	1.181	1.036	0.978	0.95	0.978	1.121	1.031	1.056	1.036	1.098	0.947	1.112	0.983	1.086	0.953	1.179	1.186	1.054	1.014	0.968
Q80V70	Multiple epidermal growth factor-like domains protein 6	Megf6	164.72					0.964					0.875					1.069					1.136
Q9DCU6	39S ribosomal protein L4, mitochondrial	Mrpl4	33.073	1.038	0.895	0.956	0.969	1.094	1.048	1.176	0.872	1.002	1.01	0.968	0.868	0.918	0.926	0.951	0.943	0.979	1.008	1.05	0.941
Q3V3R1	Monofunctional C1-tetrahydrofolate synthase, mitochondrial	Mthfd1l	105.73		0.824					1.103					0.988					1.05
Q80XB4	Nebulin-related-anchoring protein	Nrap	195.75	0.773	0.776	0.721	0.753	1.087	0.825	0.896	0.81	0.834	0.872	1.075	0.878	0.891	1.11	0.942	1.11	1.053	0.884	1.045	1.114
P62983	Ubiquitin-40S ribosomal protein S27a	Rps27a	17.951	0.997	1.027	0.965	0.998	1.059	1.019	1.027	0.892	1.109	0.987	1.084	0.854	0.896	0.991	0.933	1.006	0.955	1.092	0.986	1.019
Q9CU62	Structural maintenance of chromosomes protein 1A	Smc1a	143.23	0.957	0.928	0.968	1.02	0.993	1.036	0.98	0.974	0.905	0.902	1.032	0.937	0.984	1.026	1.05	1.107	1.069	1.094	1.034	1.044
Q99KH8	Serine/threonine-protein kinase 24	Stk24	47.953	0.973		1.022	0.999	0.936	0.988		0.904	1.033	1.089	0.935		0.993	0.998	0.963	1.021		1.039	1.055	1.018
Q505B7	Protein archease	Zbtb8os	19.727				1.203					0.959					0.942					1.001
P54320	Elastin	Eln	71.937		0.942					0.984					1.038					1.102
Q6PAV2	Probable E3 ubiquitin-protein ligase HERC4	Herc4	118.41		0.881	1.027				0.965	0.946				0.896	0.921				0.993	0.937
Q9JKF7	39S ribosomal protein L39, mitochondrial	Mrpl39	38.549	1.009	0.96	1.016	1.014	0.974	0.914	0.997	0.941	0.941	1.001	1	0.995	0.946	0.934	0.974	1.025	0.987	0.987	1.04	1.112
Q5HZI1	Microtubule-associated tumor suppressor 1 homolog	Mtus1	134.38		0.679	0.929		0.999		0.919	0.903		1.073		1.186	0.941		0.939		1.121	1.149		0.987
O70400	PDZ and LIM domain protein 1	Pdlim1	35.774	0.983	0.99	1.021	0.933	0.899	0.957	0.88	0.955	0.966	1.022	0.898	1.048	0.9	0.948	0.987	0.951	0.982	0.971	1.088	1.085
Q8BGI5	Peroxisome assembly protein 26	Pex26	34.016			1.102					0.973					0.987					1.048
Q9D7G0	Ribose-phosphate pyrophosphokinase 1	Prps1	34.834	1.032	1.001	0.782	0.96	0.924	0.933	0.942	0.866	0.86	1.099	0.944	1.05	0.977	1.089	0.914	0.902	1.121	1.195	1.041	1.025
Q9EP69	Phosphatidylinositide phosphatase SAC1	Sacm1l	66.943	1	0.972	1.009	0.891	1.077	0.981	1.072	0.91	0.941	0.917	1.046	0.937	1.001	1.036	1.004	1.071	1.041	1.031	1.157	1.035
Q9EPB5	Serine hydrolase-like protein	Serhl	35.31	0.908	1.044	0.934	1.087	1.039	1.088	1.1	1.044	1.054	1.034	1.081	1.017	0.958	1.007	0.926	1.142	1.047	1.122	0.98	1.008
P53986	Monocarboxylate transporter 1	Slc16a1	53.267	0.951	0.922	1.012	0.924	0.916	1.009	0.965	0.977	1.022	0.969	1.048	1.044	1.013	1.048	1.092	1.138	1.133	1.114	1.126	1.061
Q91VE0	Long-chain fatty acid transport protein 4	Slc27a4	72.318			0.941	0.904				0.995	0.968				0.955	1.022				1.047	1.053
Q9WV80	Sorting nexin-1	Snx1	58.951	0.978			0.991	1.047	0.995			0.972	1.012	0.975			0.943	0.973	1.079			1.019	0.971
P42230	Signal transducer and activator of transcription 5A	Stat5a	90.83	0.901			1.04		0.987			0.842		0.962			1.034		1.018			1.102
Q8CC35	Synaptopodin	Synpo	99.55	1.136	1.048	1.182	1.035	0.941	1.118	1.046	1.156	1.148	1.121	1.014	0.971	1.019	1.007	0.919	1.06	1.087	1.005	1.073	1.01
A1Y9I9	Transmembrane O-methyltransferase	Tomt	28.845		1.142		0.948			0.98		0.966			1.178		0.882			0.994		1.194
O70481	E3 ubiquitin-protein ligase UBR1	Ubr1	200.24					0.988					0.931					1.023					1.086
Q8BY87	Ubiquitin carboxyl-terminal hydrolase 47	Usp47	157.45	0.864	1.04	0.907	1.086	0.998	0.985	0.958	1.017	0.928	1.086	1.103	0.983	0.93	0.786	0.946	0.964	0.985	0.981	1.112	1
Q9DCJ7	Aurora kinase A-interacting protein	Aurkaip1	23.3		0.952					1.043					1.027					1.09
Q80XN0	D-beta-hydroxybutyrate dehydrogenase, mitochondrial	Bdh1	38.299	1.308	1.033	1.368	1.026	0.774	1.183	1.272	1.259	1.277	1.221	1.079	1.196	1.047	1.059	0.994	1.072	1.066	1.05	1.521	0.995
P60766	Cell division control protein 42 homolog	Cdc42	21.258	0.952	0.91	0.965	0.9	0.94	1.011	1.014	0.83	0.935	1.08	0.988	1.066	1.034	1.076	1.021	1.07	1.069	1.085	1.148	1.128
Q7TMB8	Cytoplasmic FMR1-interacting protein 1	Cyfip1	145.24		0.838	0.963	0.868	0.929		1.041	1.047	0.982	0.967		0.983	0.954	0.93	1.131		1.049	1.029	1.163	0.999
P11352	Glutathione peroxidase 1	Gpx1	22.329	0.879	0.868	0.871	0.85	0.877	0.927	0.851	0.76	0.861	0.941	1.012	0.898	1.052	0.91	1.127	1.001	1.068	1.065	1.116	1.055
P15208	Insulin receptor	Insr	155.61	0.943		0.983		0.934	1.022		1.018		1.012	0.953		0.921		1.067	1.049		1.066		1.005
Q61702	Inter-alpha-trypsin inhibitor heavy chain H1	Itih1	101.07	0.761	0.776	0.758	0.743	0.967	0.754	0.781	0.769	0.79	0.792	1.127	1.031	0.979	1.074	1.114	1.139	1.125	1.164	1.038	1.182
Q8BH97	Reticulocalbin-3	Rcn3	38.001	0.967					0.913					0.937					0.994
P60867	40S ribosomal protein S20	Rps20	13.373	0.935	0.969	0.92	0.929	1.139	0.984	1.043	0.915	0.948	0.997	1.027	1.041	0.947	0.986	0.99	1.062	1.069	1.079	1.131	0.955
Q8BH69	Selenide, water dikinase 1	Sephs1	42.906			0.93					0.939					0.957					1.015
Q80W22	Threonine synthase-like 2	Thnsl2	54.187					1.004					1.107					0.912					0.968
F6ZDS4	Nucleoprotein TPR	Tpr	273.99	1.043	0.979	0.953	1.001	1.006	0.947	0.985	0.96	0.98	0.988	0.961	1.028	0.993	0.99	0.996	1.075	1.015	1.066	1.08	1.036
Q8VDI7	Ubiquitin-associated domain-containing protein 1	Ubac1	45.53	0.999	1.029	1.055	0.952	0.999	1.026	0.94	0.99	1.031	0.975	0.957	0.892	0.879	0.931	0.962	0.956	1.023	0.98	0.825	1.117
Q9ESJ0	Exportin-4	Xpo4	129.98			0.945					0.911					0.986					1.046
Q9D7A8	Armadillo repeat-containing protein 1	Armc1	31.246	0.998	0.844	1.035	1.073	1.007	1.043	1.148	0.849	0.947	0.938	0.954	1.01	0.828	0.958	0.98	0.996	0.983	1.051	0.991	0.994
Q9D1L0	Coiled-coil-helix-coiled-coil-helix domain-containing protein 2	Chchd2	15.661	1.015	1.083	1.001	1.052	0.958	0.938	0.876	0.923	0.889	1.109	0.988	1.037	0.969	0.945	0.93	0.992	0.987	1.024	1.119	1.039
P02463	Collagen alpha-1(IV) chain	Col4a1	160.68	1.317	1.085	1.065	1.015	0.947	1.029	1.147	1.142	1.022	1.133	1.074	0.879	0.906	0.975	0.955	1.027	1.002	0.815	1.217	1.017
Q9CWT6	Probable ATP-dependent RNA helicase DDX28	Ddx28	59.514			0.866					0.987					0.962					1.02
P97467	Peptidyl-glycine alpha-amidating monooxygenase	Pam	108.96	1.105		0.879	1.1	1.049	1.038		0.978	0.865	0.99	0.98		1.018	1.042	0.955	1.166		1.011	1.042	1.014
P14148	60S ribosomal protein L7	Rpl7	31.419	0.861	0.915	0.937	0.889	1.095	1.008	1.146	0.858	0.838	0.97	0.943	0.981	1.08	0.971	1.008	0.871	1.065	1.096	1.253	0.996
Q8BTI8	Serine/arginine repetitive matrix protein 2	Srrm2	294.84			0.908	0.984	0.919			0.937	1.046	1.038			1.051	0.893	0.987			0.947	1.084	1.075
Q9Z0V8	Mitochondrial import inner membrane translocase subunit Tim17-A	Timm17a	18.111				1.07	1.113				0.962	0.923				0.891	0.994				1.018	0.98
P03987	Ig gamma-3 chain C region	---	43.929	0.923	0.681	0.845	0.787	0.985	0.826	0.928	0.944	0.997	0.874	1.116	0.994	1.183	1.105	1.037	1.088	1.243	1.13	1.137	1.155
P59999	Actin-related protein 2/3 complex subunit 4	Arpc4	19.667	0.83	0.808	0.836	0.902	1.047	0.966	1.117	0.874	0.921	0.948	1.048	0.907	0.932	1.028	1.034	1.014	1.1	1.063	1.071	0.992
Q921C5	Protein bicaudal D homolog 2	Bicd2	93.39	1.038	1.002	0.917	1.036	0.982	0.904	0.92	1.015	1.08	0.977	1.068	0.983	0.897	0.977	0.974	0.996	1.02	1.053	1.03	1.089
Q9CQ10	Charged multivesicular body protein 3	Chmp3	25.219			1.06	0.984	0.924			1.001	0.943	0.991			0.983	1.031	0.987			0.967	1.086	1.126
Q920M5	Coronin-6	Coro6	52.598	0.96	0.882	1.032	1.008	1.041	1.132	1.079	0.996	1.039	1.097	0.985	0.956	0.839	0.938	0.932	0.891	0.997	1.075	1.047	0.916
O08579	Emerin	Emd	29.435	0.963	0.908	0.971	0.994	0.991	1.003	1.04	1.021	0.912	0.995	1.069	1.025	1.048	0.971	0.96	1.078	1.166	1.004	1.053	1.07
Q501J2	Protein FAM173A	Fam173a	24.739		1.073	0.954	0.944	0.919		0.927	1.014	1.094	1.031		1.121	1.077	0.976	1.008		1.123	1.127	1.119	1.061
Q921M4	Golgin subfamily A member 2	Golga2	113.28	0.999	0.926	0.925			0.939	1.027	0.939			1.063	0.97	0.994			1.045	1.104	1.058
Q68FL6	Methionine--tRNA ligase, cytoplasmic	Mars	101.43	0.913	0.882	0.93	0.996	1.03	1.065	0.99	1.027	0.888	0.983	0.993	1.041	0.934	0.913	1.021	0.923	1.056	1.064	1.171	0.976
Q9QWV4	Myeloid leukemia factor 1	Mlf1	30.432	0.955	0.998	0.865	1	1.003	0.921	0.902	1.034	1.014	0.816	0.989	1.029	0.939	0.967	0.928	1	0.931	0.965	0.934	1.309
Q9CQN7	39S ribosomal protein L41, mitochondrial	Mrpl41	15.261	0.954	0.937	0.976	0.959	1.014	0.96	0.965	0.99	0.904	0.983	0.941	1.031	0.968	0.954	0.995	0.967	1.049	0.971	1.134	1.057
Q9D0Q7	39S ribosomal protein L45, mitochondrial	Mrpl45	35.41	0.974	1.036	0.996	0.997	0.966	1.012	0.967	0.902	0.916	0.994	0.999	1.051	0.903	0.982	1.039	0.961	0.98	1.159	1.118	1.051
Q9CXW2	28S ribosomal protein S22, mitochondrial	Mrps22	41.192	1.002	0.998	0.991	0.966	0.961	0.93	0.966	0.994	1.006	0.969	0.994	1.04	0.962	0.894	1.023	1.003	1.016	1.02	1.039	1.127
Q9CQ45	Neudesin	Nenf	18.904	0.923	1.086	1.005	0.985	1.033	0.974	0.889	1.115	0.991	0.973	1.091	1.011	0.949	1.019	0.996	1.129	1.067	1.072	1.033	1.062
Q8R2W9	Pantothenate kinase 3	Pank3	41.12			1.003	1.038	1.009			0.724	1.01	1.094			0.951	0.917	1.002			1.189	0.965	0.885
O35691	Pinin	Pnn	82.435	1.04	0.981		1.055	0.991	0.932	1.009		0.96	0.966	0.957	0.993		0.919	1.012	1.041	0.984		1.035	1.051
Q9ERI6	Retinol dehydrogenase 14	Rdh14	36.365	1.022	0.936	0.955	0.943	0.937	1.125	1.136	1.048	1.06	1.043	1.028	0.983	0.995	1.019	1.03	1.004	1.082	1.141	1.091	1.036
Q921M3	Splicing factor 3B subunit 3	Sf3b3	135.55			0.876	0.986	1.082			0.994	0.89	0.893			0.937	1.054	1.014			1.056	1.032	1.093
Q9CXF4	TBC1 domain family member 15	Tbc1d15	76.526					0.988					0.945					1.016					1.076
P99024	Tubulin beta-5 chain	Tubb5	49.67	0.755	0.846	0.808	0.932	1.059	0.938	1.074	0.935	0.972	0.953	1.041	0.782	0.929	0.896	0.933	0.924	1.038	0.935	0.893	1.062
Q8CAY6	Acetyl-CoA acetyltransferase, cytosolic	Acat2	41.297	1.009		0.958		0.917	1.17		0.885		0.997	0.959		0.925		1.096	0.987		1.154		1.012
Q00623	Apolipoprotein A-I	Apoa1	30.615	0.683	0.509	0.717	0.621	0.822	0.575	0.507	0.672	0.688	0.814	1.106	1.296	1.056	1.088	1.167	1.078	1.309	1.264	1.106	1.289
P06728	Apolipoprotein A-IV	Apoa4	45.029	0.757	0.49	0.808	0.582	0.682	0.564	0.398	0.633	0.563	0.92	0.901	0.874	0.968	0.863	1.149	0.862	1.366	0.683	0.825	1.296
Q9Z0Y1	Dynactin subunit 3	Dctn3	20.978	1.055	0.926	0.997	0.961	1.049	0.948	0.998	0.851	1.054	0.969	0.996	1.025	0.944	0.919	1.006	0.98	0.993	1.081	1.135	0.986
Q99J56	Derlin-1	Derl1	28.834		0.866	0.809				1.058	1.608				0.982	0.875				1.048	0.916
Q8R1F1	Niban-like protein 1	Fam129b	84.818		0.861	0.848	0.899	1.095		0.922	0.696	0.762	0.874		0.954	0.835	0.933	1.011		0.965	0.955	0.987	1.043
Q8BVD5	MAGUK p55 subfamily member 7	Mpp7	65.539			0.965					0.945					0.962					1.018
P19258	Protein Mpv17	Mpv17	19.686	0.871	0.89	0.948	0.905	1.124	1.13	0.976	0.92	0.962	0.797	1.069	0.992	0.978	1.048	1.017	1.026	1.064	1.105	1.126	1.079
O88322	Nidogen-2	Nid2	153.91	1.041	1.008	1	1.015	0.99	1.038	1.031	1.048	1.032	1.031	1.014	0.945	0.998	0.943	0.986	0.995	0.995	1.012	1.115	1.052
P0C028	Diphosphoinositol polyphosphate phosphohydrolase 3-beta	Nudt11	18.593					1.016					1.033					0.95					1.005
Q99LC9	Peroxisome assembly factor 2	Pex6	104.55	1.117	0.867		0.997	1.132	1.147	1.232		0.96	1.037	1.013	0.932		0.979	0.945	0.899	1.12		1.206	0.868
P26450	Phosphatidylinositol 3-kinase regulatory subunit alpha	Pik3r1	83.516		0.973		0.956	1.024		1.011		0.842	1.074		1.037		0.947	0.958		1.033		1.142	0.937
Q8CGA0	Protein phosphatase 1F	Ppm1f	49.61	1.145	1.015	0.948	0.983	0.956	0.805	0.991	1.059	0.91	0.997	0.927	0.948	0.999	1.001	1.01	1.093	0.982	0.996	1.038	1.058
P05132	cAMP-dependent protein kinase catalytic subunit alpha	Prkaca	40.57	0.938	1.008	1.026	0.968	1.008	1.143	1.083	0.856	1.017	1.121	0.915	0.971	0.835	0.948	0.946	0.934	0.988	1.05	0.972	0.94
Q60930	Voltage-dependent anion-selective channel protein 2	Vdac2	31.732	0.933	0.876	0.999	0.872	0.984	1.053	1.033	0.826	0.925	1.024	1.023	1.004	0.981	0.972	1.007	0.998	1.056	1.062	1.17	0.988
Q6PDY2	2-aminoethanethiol dioxygenase	Ado	28.372	1.013	0.977	1.023	1.08	1.096	1.04	0.878	1.099	0.934	0.906	0.905	1.032	0.967	0.931	1.037	1.051	1.104	0.967	1.055	0.975
Q04735	Cyclin-dependent kinase 16	Cdk16	55.913		0.933					1.037					0.998					1.055
Q78JE5	F-box only protein 22	Fbxo22	44.202		1.082	0.995				1.012	1.013				0.909	0.946				1.014	0.946
Q8CHK3	Lysophospholipid acyltransferase 7	Mboat7	53.435	1.042	0.749				1.008	1.048				1.033	0.927				1.075	0.997
Q9CQ06	39S ribosomal protein L24, mitochondrial	Mrpl24	24.944	1.044	0.964	0.963	0.955	0.99	0.919	0.942	0.915	1.066	1.013	0.957	1.027	0.976	0.92	0.988	0.961	1.089	1.048	1.027	1.021
Q91WB2	Inactive phospholipid phosphatase 7	Plpp7	29.71				1.036	0.999				0.914	0.959				1.038	0.971				1.03	1.094
Q3UM45	Protein phosphatase 1 regulatory subunit 7	Ppp1r7	41.291	1.02	1.071	0.978	1.02	1.067	1.176	1.049	0.925	1.038	1.019	1.019	0.926	0.893	0.923	0.97	0.961	0.942	1.082	1.054	0.96
O09061	Proteasome subunit beta type-1	Psmb1	26.372	0.951	1.005	0.984	0.938	1.051	1.037	1.034	1.025	1.04	0.907	0.947	0.945	0.98	0.923	0.93	1.085	0.863	0.959	1.066	1.022
P62855	40S ribosomal protein S26	Rps26	13.015	0.959	0.974	0.849	0.944	0.891	1.003	1.089	1.121	1.038	1	0.941	1.033	1.147	1.045	1.016	1.01	1.104	1.058	1.183	1.124
Q5SUC9	Protein SCO1 homolog, mitochondrial	Sco1	31.617	0.946	0.961	0.96	1.015	0.961	1.031	0.951	0.995	0.94	1.025	1.007	1	1.04	1.092	0.982	1.067	1.096	1.117	1.088	1.046
Q91VJ4	Serine/threonine-protein kinase 38	Stk38	54.174	0.98	0.929	1.02	0.936	1.003	0.911	1.074	0.939	0.921	1.04	0.996	1.003	0.861	0.885	0.947	0.991	0.95	0.99	1.013	1.015
P11031	Activated RNA polymerase II transcriptional coactivator p15	Sub1	14.427		0.964			0.957		0.945			0.937		0.929			1.047		0.999			1.09
P51163	Uroporphyrinogen-III synthase	Uros	28.504	0.953	0.92				1.043	1.011				1.1	0.858				1.096	0.974
E9Q394	A-kinase anchor protein 13	Akap13	303.97			0.917	0.915				0.927	0.909				1.058	0.928				0.95	1.147
A2A5R2	Brefeldin A-inhibited guanine nucleotide-exchange protein 2	Arfgef2	202.24		0.928	0.91	1.015	0.993		0.998	1.013	0.91	0.937		1.035	0.983	0.976	1.02		1.044	1.035	1.112	1.047
Q9Z1K6	E3 ubiquitin-protein ligase ARIH2	Arih2	57.696	0.931			1.042		1.011			0.934		0.964			0.899		0.945			1.022
Q9CQH7	Transcription factor BTF3 homolog 4	Btf3l4	17.27		0.942	0.868	0.972			1.01	0.886	0.96			1.107	1.047	0.931			1.002	1.177	1.079
Q8VCG4	Complement component C8 gamma chain	C8g	22.508	0.723	0.731	0.813	0.691	0.781	0.667	0.799	0.786	0.731	0.719	1.2	1.163	1.103	1.114	1.273	1.213	1.23	1.165	1.208	1.366
P35762	CD81 antigen	Cd81	25.814	0.967	1.033		0.977	0.949	1.121	1.183		1.157	1.053	1.166	0.84		1.03	0.974	1.039	1.201		0.959	1.035
Q9CRD2	ER membrane protein complex subunit 2	Emc2	34.934	0.992	0.968	0.967	1.019	0.952	1.059	1.003	0.944	1.009	0.92	1.007	1	0.966	0.96	1.1	0.988	1.079	1.091	1.094	1.061
Q99PR8	Heat shock protein beta-2	Hspb2	20.374	1.006	0.897	0.98	0.99	0.992	0.963	1.046	1.007	0.97	0.951	0.987	1.016	0.939	0.951	0.986	1.027	0.993	1.003	1.057	1.074
Q91YR7	Pre-mRNA-processing factor 6	Prpf6	106.72			0.818	0.969				0.999	0.938				0.873	1.047				0.979	1.049
Q9QXX4	Calcium-binding mitochondrial carrier protein Aralar2	Slc25a13	74.466	0.956	0.929	0.97	0.975	0.988	1.035	1.04	0.941	1.017	1.013	1.053	0.995	1.006	0.976	1.003	1.062	1.088	1.03	1.12	1.016
P58021	Transmembrane 9 superfamily member 2	Tm9sf2	75.329		0.844	1.009		0.821		1.155	1.076		0.952		0.835	1.021		1.263		1.258	1.029		1.006
Q3UJB9	Enhancer of mRNA-decapping protein 4	Edc4	152.48					1.003					1.045					0.952					1.004
Q9JL26	Formin-like protein 1	Fmnl1	122.06			0.829					0.915					1.038					1.095
Q61191	Host cell factor 1	Hcfc1	210.43		0.962	0.987	1.042	1.015		1.012	0.926	0.894	0.965		1.039	0.924	0.976	1.026		0.97	1.065	1.138	1.01
Q9Z2Y3	Homer protein homolog 1	Homer1	41.412	1.041	1.01	1.067	0.976	1	0.951	0.956	1.015	0.919	0.98	0.987	0.988	0.985	0.919	0.983	1.053	0.96	1.007	1.055	1.055
Q9D0B6	Protein PBDC1	Pbdc1	22.223			1.06		1.024			0.946		1.023			0.877		0.976			0.973		0.981
Q9CZL5	Pterin-4-alpha-carbinolamine dehydratase 2	Pcbd2	14.83	1.086	1.066	1.035	1.06	0.935	1.093	0.961	1.039	0.986	0.982	0.932	1.011	1.035	0.997	1.012	0.955	1.078	1.091	1.063	1.072
Q8R361	Rab11 family-interacting protein 5	Rab11fip5	69.552		0.979	0.879		0.959		0.988	0.942		1.083		0.966	0.961		0.989		1.03	1.077		0.97
Q9R0P6	Signal peptidase complex catalytic subunit SEC11A	Sec11a	20.626		0.82	1.203	0.885	1.18		0.98	0.839	0.953	0.741		0.971	1.031	1.061	1.112		0.985	1.239	1.179	1
P70414	Sodium/calcium exchanger 1	Slc8a1	108.03	1.039	0.996	1.019	0.882	0.967	1.016	1.032	1.059	1.074	1.024	1.036	1.055	1.124	1.072	0.968	1.115	1.136	1.057	1.196	1.038
Q8CG47	Structural maintenance of chromosomes protein 4	Smc4	146.89		1.04	0.962	1.046	1.093		1.01	0.909	0.987	1.009		1.047	0.966	0.683	1.097		1.007	1.014	1.188	0.791
Q921Z5	Tumor necrosis factor alpha-induced protein 8	Tnfaip8	22.96	0.967		1.004		1.019	1.257		1.041		1.046	0.975		0.982		0.927	0.982		1.051		1.009
Q9DB77	Cytochrome b-c1 complex subunit 2, mitochondrial	Uqcrc2	48.234	1.034	0.968	0.986	0.993	1.01	1.029	1.056	0.963	1.013	0.942	1.023	0.985	0.97	1.031	1.012	1.03	1.063	1.101	1.064	1.04
P63044	Vesicle-associated membrane protein 2	Vamp2	12.691	1.082	1.009	1.043	1.096		0.913	1.129	1	0.977		0.993	1.037	1.072	0.924		1.064	1.025	1.028	1.132
Q9DCS2	UPF0585 protein C16orf13 homolog	---	22.687	0.982	0.987	0.906	0.964	1.056	0.998	1.006	0.931	1.037	0.996	0.865	0.998	1.008	0.902	0.997	1.124	1.016	1.043	0.888	0.955
Q8JZQ2	AFG3-like protein 2	Afg3l2	89.518	0.984	0.977	0.99	0.983	0.994	1.036	1.048	0.998	1.012	1.001	1.054	1.01	1.025	1.007	1.002	1.091	1.053	1.058	1.132	1.037
Q61599	Rho GDP-dissociation inhibitor 2	Arhgdib	22.851	0.575	0.664	0.84	0.625	1.078	0.72	1.156	0.789	0.611	0.61	1.123	0.874	1.045	1.115	1.191	1.067	1.009	1.233	1.252	1.077
Q8CC27	Voltage-dependent L-type calcium channel subunit beta-2	Cacnb2	73.148	1.088	0.895	0.964	0.986	0.955	1.016	1.081	0.955	0.974	0.996	0.998	1.033	0.988	1.059	1.016	0.983	1.213	1.077	1.084	1.012
Q60809	CCR4-NOT transcription complex subunit 7	Cnot7	32.718	0.931					0.904					1.174					1.237
Q61093	Cytochrome b-245 heavy chain	Cybb	65.304	0.35			0.466		0.513			0.501		1.433			1.154		1.477			1.249
Q9CXR1	Dehydrogenase/reductase SDR family member 7	Dhrs7	38.167	0.911	0.938	0.978	0.886	0.924	1.054	1.044	1.015	0.96	1.02	1.06	0.961	1.159	1.093	0.993	1.201	1.074	1.004	1.187	1.085
Q9JIQ3	Diablo homolog, mitochondrial	Diablo	26.82	1.05	0.982	0.978	0.955	0.976	0.897	0.963	0.942	1.048	1.093	0.942	1.028	1.033	0.997	0.957	1.085	1.028	1.068	1.073	0.972
Q8K215	LYR motif-containing protein 4	Lyrm4	10.854	0.868	1.027	0.971	1.025	1.043	1.08	1.026	0.997	0.965	0.922	1.071	1.011	0.984	1.003	0.959	1.098	1.008	1.039	1.114	1.041
Q99N96	39S ribosomal protein L1, mitochondrial	Mrpl1	37.596	0.894	1.017	0.984	0.957	0.981	0.993	1.001	0.986	0.94	0.959	0.968	1.011	0.924	0.964	1.007	1.016	0.943	1.029	1.094	1.053
Q8K3J1	NADH dehydrogenase [ubiquinone] iron-sulfur protein 8, mitochondrial	Ndufs8	24.038	1.052	1.055	0.972	1.03	0.919	0.917	0.945	1.041	0.917	1.083	0.942	1.082	0.995	1.025	1.017	1.039	1.04	1.039	1.016	1.199
Q8VCE6	5'(3')-deoxyribonucleotidase, mitochondrial	Nt5m	25.602	1.058	0.999	0.991	1.07	1.015	1.082	1.099	1.007	0.99	0.976	1.035	0.982	0.931	0.966	0.933	0.909	0.94	1.047	1.121	1.093
Q52KR3	Protein prune homolog 2	Prune2	339.51	1.113	0.991		0.973	1.001	1.035	1.034		1.073	1.126	1.023	0.884		0.953	0.947	1.071	0.909		1.121	0.913
P05367	Serum amyloid A-2 protein	Saa2	13.622	0.185	0.192	0.501	0.563	1.358	0.288	0.446	0.474	0.544	0.234	1.095	0.644	1.681	0.762	0.657	1.016	0.541	1.027	0.655	1.862
Q8BGH2	Sorting and assembly machinery component 50 homolog	Samm50	51.863	0.929	0.936	0.909	0.913	0.99	1.116	1.052	0.991	0.938	0.983	1.066	1.003	1.033	1.017	1.018	1.066	1.073	1.087	1.184	1.002
Q8BRF7	Sec1 family domain-containing protein 1	Scfd1	72.322	1.081	0.879	1	1.011	1.071	0.872	1.293	1.019	0.964	0.979	1	0.978	0.946	0.947	0.995	1.095	1.041	0.98	1.055	0.959
Q61247	Alpha-2-antiplasmin	Serpinf2	54.971	0.512	0.457	0.522	0.467	0.882	0.454	0.615	0.468	0.462	0.478	1.441	1.208	1.588	1.549	1.123	1.634	1.238	1.255	1.546	1.611
Q61235	Beta-2-syntrophin	Sntb2	56.381	1.029	0.95	0.972	1.025	1.086	1.013	1.009	0.94	0.964	0.872	1.064	1.036	0.947	1.078	0.992	1.091	0.953	1.13	1.14	1.077
P47758	Signal recognition particle receptor subunit beta	Srprb	29.579	1.064	0.909	1.011	0.913	0.966	0.913	1.079	0.932	1.08	1.03	1.008	1.055	1.066	0.99	0.979	1.182	1.061	1.047	1.094	0.988
O88935	Synapsin-1	Syn1	74.096			1.106		0.964			1.056		1.156			1.056		0.878			1.046		0.992
Q8VC30	Triokinase/FMN cyclase	Tkfc	59.69	0.903		0.975	1.106	0.964	1.071		0.9	0.978	1.072	0.999		0.887	0.952	0.986	0.901		1.162	0.987	0.981
Q8R0K2	E3 ubiquitin-protein ligase TRIM31	Trim31	57.127					1.131					1.02					0.895					0.943
Q9CR68	Cytochrome b-c1 complex subunit Rieske, mitochondrial	Uqcrfs1	29.367	1.068	0.998	1.024	1.068	0.978	1.006	0.974	1.04	0.984	0.985	0.994	1.006	0.972	1.03	0.997	1.05	1.052	1.057	1.061	1.05
Q60932	Voltage-dependent anion-selective channel protein 1	Vdac1	32.351	0.938	0.937	1.004	0.937	1.033	1.133	0.976	0.913	1.005	1.054	0.992	0.996	0.973	0.98	0.964	0.992	1.043	1.042	1.126	0.967
Q9Z1Q2	Protein ABHD16A	Abhd16a	63.085	0.997	0.974	0.748	0.894	0.919	1.14	1.013	0.995	0.998	1.086	1.035	0.961	0.988	1.016	1.06	0.998	1.113	1.128	1.149	0.94
P21300	Aldose reductase-related protein 1	Akr1b7	35.988	1.107	1.126	1.027	1.125	1.073	0.977	0.957	0.957	1.074	0.918	0.918	0.992	0.92	0.99	0.955	0.917	1.002	1.126	0.926	1.055
P07724	Serum albumin	Alb	68.692	0.798	0.673	0.82	0.823	0.825	0.642	0.555	0.808	0.745	0.919	1.113	1.252	1.141	1.108	1.093	1.108	1.413	1.187	1.084	1.219
Q99LD8	N(G),N(G)-dimethylarginine dimethylaminohydrolase 2	Ddah2	29.645	1.025	0.935	1.028	0.95	1.022	0.951	0.937	0.972	1.038	1.003	0.94	1.048	0.941	0.929	0.937	0.951	0.981	0.964	1.087	1.066
Q7TNV0	Protein DEK	Dek	43.158	0.972	0.886	0.982	0.922	0.983	0.982	1.145	0.973	0.987	0.953	0.961	0.814	0.927	1.01	1.023	0.934	1.013	0.998	0.998	1.043
Q76LS9	Ubiquitin carboxyl-terminal hydrolase MINDY-1	Fam63a	51.225	1.033					1.035					0.917					0.966
P61953	Guanine nucleotide-binding protein G(I)/G(S)/G(O) subunit gamma-11	Gng11	8.4807			0.998		0.941			0.979		1.052			0.997		0.968			1.018		1.051
O54865	Guanylate cyclase soluble subunit beta-1	Gucy1b3	70.597	1.009	1.044	0.963	1.076	1.058	0.994	1.06	1.016	0.947	1.036	1.068	0.947	0.947	0.96	0.952	1.024	1.036	1.053	1.072	0.949
Q9EPL8	Importin-7	Ipo7	119.49	0.877	0.991	0.894	0.983	1.026	1.033	0.967	1.104	0.956	0.9	1.092	1.085	0.909	0.993	0.992	1.075	1.149	0.997	1.005	1.113
Q9WTK5	Nuclear factor NF-kappa-B p100 subunit	Nfkb2	96.831	0.818			0.928	1.037	1.159			0.919	0.895	0.952			0.916	1.024	0.925			1.047	1.073
Q03958	Prefoldin subunit 6	Pfdn6	14.454			0.848	0.936	0.981			1.235	1.168	1.02			0.793	1.008	0.956			0.923	0.924	1.057
P62900	60S ribosomal protein L31	Rpl31	14.463	1.087	0.961	1.006	0.953	0.943	0.988	1.048	1.248	1.031	1.192	0.924	1.057	0.934	0.938	0.892	0.862	1.101	0.886	1.146	1.003
Q8BMZ5	tRNA-splicing endonuclease subunit Sen34	Tsen34	34.196	0.977	0.987	0.936	1.021	1.013	1.077	0.935	0.783	0.938	0.899	0.913	1.026	1.047	0.943	1.037	1.04	0.98	1.041	1.086	1.081
P84084	ADP-ribosylation factor 5	Arf5	20.529	0.941	0.85	0.86	0.913	0.991	1.061	1.05	0.907	0.912	0.924	1.131	0.937	1.008	0.845	1.06	0.906	1.071	1.051	1.178	1.034
Q9WUL7	ADP-ribosylation factor-like protein 3	Arl3	20.486	0.981	1.114		1.088	0.957	1.12	0.978		1.051	1.04	0.934	1.016		0.967	0.948	1.095	0.976		0.997	0.998
B1AR13	CDGSH iron-sulfur domain-containing protein 3, mitochondrial	Cisd3	15.676	0.99	0.94	1.001	1.012	0.963	1.191	1.146	0.905	1.017	1.018	0.957	0.998	0.919	0.993	1.105	0.975	1.054	1.067	1.172	0.964
P61924	Coatomer subunit zeta-1	Copz1	20.198	0.99	1.018	0.872	0.99	1.061	0.957	1.065	1.111	0.917	1.018	0.899	0.876	0.96	0.917	1.013	0.989	1.026	0.949	1.04	0.905
Q9DB73	NADH-cytochrome b5 reductase 1	Cyb5r1	34.134	0.913	0.885	0.964	0.937	0.944	1.083	1.078	0.982	0.975	1.054	0.967	0.996	0.912	0.973	1.038	1.012	1.037	1.083	1.102	0.908
Q99M87	DnaJ homolog subfamily A member 3, mitochondrial	Dnaja3	52.443	0.969	0.993	1.004	0.973	1.041	1.075	1.008	1.042	0.958	0.947	0.99	0.973	0.972	0.93	1.005	0.943	1.079	0.992	1.124	0.987
Q8BH64	EH domain-containing protein 2	Ehd2	61.174	0.976	0.912	0.937	1.002	0.976	1.1	1.091	0.946	1.015	0.987	1.004	0.982	0.969	0.96	1.023	1.026	1.082	1.038	1.038	1.013
P70218	Mitogen-activated protein kinase kinase kinase kinase 1	Map4k1	91.534	0.971	0.98	0.959	0.866	1.024	0.824	0.896	0.905	0.951	0.961	0.942	0.893	0.876	0.942	0.941	0.985	0.907	0.919	0.918	1.103
Q9CR21	Acyl carrier protein, mitochondrial	Ndufab1	17.37	0.926	0.928	1.022	0.903	1.298	1.159	1.114	0.903	1.17	0.925	0.936	1.012	0.927	0.878	0.884	0.866	1.1	1.068	1.059	0.786
Q3TFQ1	SPRY domain-containing protein 7	Spryd7	21.681	0.975			1.023	0.921	0.906			0.942	0.999	0.92			1.017	1.07	1.143			0.988	1.033
Q91YE8	Synaptopodin-2	Synpo2	116.53	1.107	1.051	1.083	1.04	0.996	1.098	1.012	1.075	1.126	1.095	0.948	0.989	1.026	0.986	0.93	1.024	1.059	1.062	1.043	0.947
A2AH22	Activating molecule in BECN1-regulated autophagy protein 1	Ambra1	142.88					1.027					0.937					1.003					1.054
Q9Z2A5	Arginyl-tRNA--protein transferase 1	Ate1	59.146	0.923	1.04	0.958	0.958		1.1	1.139	1.168	0.932		1.081	0.889	0.936	0.994		1.05	0.931	0.974	1.143
Q9D1K2	V-type proton ATPase subunit F	Atp6v1f	13.37	0.962	0.785	0.994	0.952	0.958	0.837	1.016	0.989	0.921	0.949	0.936	0.865	0.89	0.973	1.047	0.999	0.87	0.97	1.017	1.093
Q8VEH6	COBW domain-containing protein 1	Cbwd1	43.771				1.075					0.909					1.061					1.115
O55111	Desmoglein-2	Dsg2	122.38	1.105	1.045	1.038	1.043	1.001	1.065	1.035	1.093	1.014	1.087	1.033	0.984	0.953	0.996	1.008	1.072	1.036	1.067	1.088	0.964
P01898	H-2 class I histocompatibility antigen, Q10 alpha chain	H2-Q10	37.251	0.69	0.461	0.749	0.375	0.745	0.604	0.531	0.758	0.562	0.649	1.245	1.406	1.336	1.07	1.244	1.171	1.409	1.039	1.515	1.487
Q8BVU0	Leucine-rich repeat and calponin homology domain-containing protein 3	Lrch3	86.34	1.042		0.825		1.065	1.043		0.969		0.822	0.985		0.961		1.125	1.132		1.074		1.022
Q80Z25	Oral-facial-digital syndrome 1 protein homolog	Ofd1	117.34	1.049					0.906					1.029					1.081
Q68EF0	Rab-3A-interacting protein	Rab3ip	47.133	0.928	1.03	1.01	1.021	1.054	0.976	1.063	0.993	0.958	0.994	0.918	0.95	0.982	0.948	0.989	0.943	1.046	1.029	1.046	0.967
P54728	UV excision repair protein RAD23 homolog B	Rad23b	43.512	1.066	1	1.041	1.052	1.01	0.952	1.084	0.958	1.054	1.049	0.952	0.965	0.928	0.93	0.952	0.981	1.015	0.99	0.995	0.987
Q91ZM2	SH2B adapter protein 1	Sh2b1	79.624	0.927	0.943		0.915		1	0.964		1.05		0.971	1.065		0.929		1.054	0.984		1.077
P40142	Transketolase	Tkt	67.63	0.729	0.773	0.804	0.728	1.002	0.832	1.145	0.846	0.72	0.763	1.073	0.927	0.966	1.005	1.198	1.082	0.978	1.146	1.151	1.076
Q8BGR9	Ubiquitin-like domain-containing CTD phosphatase 1	Ublcp1	36.836	1.065		1.011			0.933		1.037			0.872		1.018			1.046		0.94
P56695	Wolframin	Wfs1	100.58	0.936	0.959	0.972	0.966	0.951	0.958	0.971	0.986	0.939	0.957	1.036	0.989	0.995	1.044	1.049	1.074	1.115	1.015	1.088	1.08
Q9QZB9	Dynactin subunit 5	Dctn5	20.14	1.04		0.946	0.92	1.05	0.971		0.905	1.035	0.967	0.884		0.926	0.931	1.01	0.892		1.055	1.007	0.983
Q9D0S9	Histidine triad nucleotide-binding protein 2, mitochondrial	Hint2	17.32	1.059	1.009	1.112	1.015	1.002	0.972	0.971	0.954	0.948	0.921	0.973	1.033	0.962	0.964	1.03	0.983	1.053	1.037	1.067	1.068
Q8VEL0	Motile sperm domain-containing protein 1	Mospd1	24.074	1.069	0.853	0.96			1.069	1.112	0.976			0.974	0.911	0.952			1.023	0.988	0.967
Q9EQI8	39S ribosomal protein L46, mitochondrial	Mrpl46	32.131	1.227	0.946	1.015	0.998	0.927	0.873	0.909	0.947	0.972	1.071	0.841	1.148	1.013	0.921	0.991	0.891	1.141	1.047	1.029	1.05
Q924T2	28S ribosomal protein S2, mitochondrial	Mrps2	32.313	1.041	0.84	0.945	0.955	1.062	0.869	1.184	0.988	1.123	0.845	0.93	0.92	0.949	0.945	1.018	0.98	1	0.979	0.965	1.074
Q80X85	28S ribosomal protein S7, mitochondrial	Mrps7	28.062	1.073	0.927	1.119	0.991	0.956	0.875	1.047	1.112	0.959	1.025	0.814	1.027	0.93	0.993	1.032	0.947	1.077	0.93	1.082	1
Q9R0A0	Peroxisomal membrane protein PEX14	Pex14	41.207	0.964	0.871	0.965		0.977	1.094	0.941	0.999		1.069	1.031	1.076	0.939		0.98	1.048	1.087	1.116		0.977
Q9CWM4	Prefoldin subunit 1	Pfdn1	14.254	0.953		0.884	1.053	0.993	1.033		1.017	0.968	0.993	1.025		0.909	0.921	1.033	1.064		1.008	1.017	0.995
Q9CXY9	GPI-anchor transamidase	Pigk	44.895	0.967	0.9	0.86			1.079	1.067	0.988			1.039	1.003	1.107			1.087	1.122	1.099
P63328	Serine/threonine-protein phosphatase 2B catalytic subunit alpha isoform	Ppp3ca	58.643	0.928		0.901	1.055	1.265	0.979		0.986	1.034	0.643	1.077		0.945	0.964	0.978	0.991		1.014	0.999	1.16
Q921E2	Ras-related protein Rab-31	Rab31	21.331				1.047	0.93				1.017	1.045				0.911	1.025				1.019	1.013
P62082	40S ribosomal protein S7	Rps7	22.127	0.934	0.937	0.982	0.897	1.041	0.928	0.927	0.969	0.969	0.934	0.955	1.039	0.94	0.959	1.063	1.058	1.04	1.067	1.06	0.979
P04919	Band 3 anion transport protein	Slc4a1	103.13	0.786	0.601	0.992	0.622	0.649	0.743	0.746	0.98	0.845	0.908	1.434	1.228	0.967	1.141	1.44	1.316	1.436	1.045	1.645	1.077
Q8CBE3	WD repeat-containing protein 37	Wdr37	55.045	1.049	1.071	0.946	0.979	0.977	0.907	0.998	0.93	1.012	1.008	0.991	0.981	1.013	0.991	1.016	1.091	1.019	1.113	0.976	1.041
P01837	Ig kappa chain C region	---	11.778	0.68	0.524	0.608	0.677	0.846	0.515	0.566	0.758	0.803	0.686	1.154	1.12	1.448	1.171	1.236	1.293	1.583	0.995	1.212	1.349
Q99JT9	1,2-dihydroxy-3-keto-5-methylthiopentene dioxygenase	Adi1	21.523	1.025	0.972	1.017		1.041	0.982	1.019	1.034		0.995	1.109	0.968	1.014		0.94	1.028	0.984	1.183		1.033
Q923D2	Flavin reductase (NADPH)	Blvrb	22.197	0.936	0.913	0.913	0.85	0.905	0.869	0.736	0.878	0.973	1.021	1.127	1.123	1.053	0.866	1.087	1.055	1.116	1.087	1.247	1.007
P80313	T-complex protein 1 subunit eta	Cct7	59.652	0.942	0.953	0.916	1.004	1.015	0.999	0.923	0.988	0.946	0.991	1.007	0.99	0.874	0.921	0.994	0.962	1.004	0.991	1.041	1.022
O54784	Death-associated protein kinase 3	Dapk3	51.421	0.949	0.829	0.935	0.849	0.995	0.903	0.816	0.972	0.983	1.16	1.128	0.997	0.878	0.99	0.861	1.023	0.971	1.028	1.101	0.967
Q569Z5	Probable ATP-dependent RNA helicase DDX46	Ddx46	117.45		1.126					1.181					0.899					0.943
Q8BZ98	Dynamin-3	Dnm3	97.189	0.961	1.113	1.038	1.02	1.008	0.979	0.997	0.863	0.92	0.906	1.01	1.046	0.941	0.976	1.065	1.076	1.019	1.006	1.135	1.051
Q8BWY3	Eukaryotic peptide chain release factor subunit 1	Etf1	49.03	1.003	1.004	0.9	1.016	0.989	0.916	0.997	0.965	0.918	0.941	1.024	0.989	0.934	0.932	1.035	1.036	0.903	1.109	1.121	0.985
Q9ESP5	Fez family zinc finger protein 2	Fezf2	48.931					0.794					1.056					1.065					1.117
P17156	Heat shock-related 70 kDa protein 2	Hspa2	69.641	1.005	1.008	0.938	1.042		1.018	1.016	1.051	1.016		0.983	1.07	0.987	0.939		1.051	1.038	1.022	1.062
Q61249	Immunoglobulin-binding protein 1	Igbp1	38.97	0.996	1.021	0.901	0.944	1.017	0.99	1.025	1.065	0.981	0.932	0.975	1	0.827	0.969	0.998	0.977	0.952	1.119	0.966	0.988
Q9DCA2	28S ribosomal protein S11, mitochondrial	Mrps11	20.208	1.034	0.957	0.999	0.879		1.061	1.009	1.014	0.95		0.978	1.029	1.011	0.947		0.94	1.035	1.004	1.182
Q9CRD0	OCIA domain-containing protein 1	Ociad1	27.61	1.06	0.971	0.989	0.984	0.991	0.999	1.034	1.046	1.01	1.051	0.958	0.944	0.974	0.998	0.99	1.038	1.023	0.996	1.03	1.014
Q9CZ30	Obg-like ATPase 1	Ola1	44.729	1.071	1.028	1.103	1.096	1.012	1.037	1.047	0.968	0.989	1.125	0.909	0.908	0.879	0.962	0.913	0.957	0.904	0.999	0.976	0.957
O54950	5'-AMP-activated protein kinase subunit gamma-1	Prkag1	37.52	0.897	0.966	1.04	1.048	0.997	1.072	0.961	0.997	0.898	0.997	0.957	0.976	0.869	0.928	1.04	1.021	0.964	0.989	1.01	1.021
Q6VN19	Ran-binding protein 10	Ranbp10	67.188					0.976					0.976					1.01					1.059
Q8BY89	Choline transporter-like protein 2	Slc44a2	80.109		1.001	0.89	1.07			0.975	0.871	0.812			1.061	0.949	1.065			1.005	1.175	1.046
Q7TN29	Stromal membrane-associated protein 2	Smap2	46.577		0.763		0.926			0.912		0.94			0.909		1.025			1.154		0.874
Q91ZW3	SWI/SNF-related matrix-associated actin-dependent regulator of chromatin subfamily A member 5	Smarca5	121.63	1.009	0.871	0.88	0.891	0.952	1.009	1.03	0.981	0.933	0.99	0.979	1.053	1.027	1.044	1.03	1.123	1.03	1.07	1.115	1.049
Q8VDS8	Syntaxin-18	Stx18	38.381			1.03					1.02					0.988					1.036
Q9Z2S7	TSC22 domain family protein 3	Tsc22d3	15.177			1.09					1.023					0.879					0.922
P68368	Tubulin alpha-4A chain	Tuba4a	49.924	1.011	1.124	1.059	1.037	1.002	0.983	0.984	1.102	1.064	1.053	0.983	0.961	0.95	0.928	0.965	1.041	0.977	0.972	1.03	1.003
Q9D8S9	BolA-like protein 1	Bola1	14.379	0.943	0.999	0.963	1.065	1.063	1.048	1.071	0.972	1.067	0.927	1.024	1.01	1.011	0.983	1.014	1.106	0.965	1.128	1.044	1.042
A0JLY1	Coiled-coil domain-containing protein 173	Ccdc173	65.131	1.361	1.166			0.893	1.213	1.087			1.152	1.139	0.915			0.97	1.105	1.081			0.984
Q04857	Collagen alpha-1(VI) chain	Col6a1	108.49	1.313	1.113	1.139	1.071	0.938	1.213	1.133	1.128	1.064	1.133	1.176	0.987	0.908	1.068	0.944	1.092	1.042	1.018	1.249	0.928
Q9Z319	Atrial natriuretic peptide-converting enzyme	Corin	123				0.929	0.922				0.937	1.032				1.06	0.95				0.99	1.117
P28665	Murinoglobulin-1	Mug1	165.3	0.819	0.587	0.841	0.725	0.827	0.723	0.676	0.788	0.764	0.833	1.129	1.306	1.129	1.175	1.122	1.15	1.381	1.216	1.147	1.251
Q9CQ75	NADH dehydrogenase [ubiquinone] 1 alpha subcomplex subunit 2	Ndufa2	10.916	1.094	1	0.995	1.067	1.089	0.976	0.857	1.011	0.972	0.952	0.993	1.023	0.907	0.994	0.989	1.008	1.052	1.05	1.035	0.996
Q9QZ23	NFU1 iron-sulfur cluster scaffold homolog, mitochondrial	Nfu1	28.567	1.057	1.077	1.024	1.022	0.962	0.969	0.978	1.022	0.988	0.978	0.98	1.01	0.959	0.981	1.008	0.977	1.016	1.041	1.08	1.062
P97333	Neuropilin-1	Nrp1	103		0.794		0.881	0.956		0.747		0.914	1		1.044		0.88	1.015		1.064		0.968	1.049
Q3V1L4	Cytosolic purine 5'-nucleotidase	Nt5c2	64.808	0.845	0.957	0.963	0.908		0.915	0.963	1.018	1.051		0.982	0.952	0.917	0.912		1.013	0.906	0.961	1.062
Q8BTS4	Nuclear pore complex protein Nup54	Nup54	55.731	1.05					0.958					0.95					0.996
Q8K212	Phosphofurin acidic cluster sorting protein 1	Pacs1	104.83	0.927	0.813		1.155	1.102	1.01	1.117		0.956	1.074	1.075	0.97		0.857	0.806	0.992	0.969		0.92	1.004
B2RXS4	Plexin-B2	Plxnb2	206.23	0.965	0.907	0.971	0.961	1.001	0.99	1.053	0.963	0.968	1.034	1.009	1.01	0.969	0.995	0.973	1.059	0.99	1.09	1.052	1.002
P10833	Ras-related protein R-Ras	Rras	23.764	1.035	0.957	0.972	0.945	1.045	1.105	1.091	0.944	0.967	0.92	1.061	1.015	1.012	1.003	1.056	1.104	1.02	1.054	1.168	1.049
P97352	Protein S100-A13	S100a13	11.158	1.125	0.94	1.04	1.003	1.011	0.939	0.884	0.936	0.915	0.969	0.939	1.034	0.966	1.018	0.976	1.001	1.05	1.073	0.974	1.071
Q3TZ89	Protein transport protein Sec31B	Sec31b	125.63	1.221	1.201	0.552	1.056	0.801	1.042	0.926	0.573	1.083	0.999	0.92	1.077	1.338	1.056	0.992	1.031	1.04	1.221	1.095	1.257
Q9QZB7	Actin-related protein 10	Actr10	46.207	0.893	0.922	0.996	1.067		0.948	1.045	0.903	0.996		0.816	0.915	1.034	1.01		0.915	0.954	1.092	0.992
Q9DB20	ATP synthase subunit O, mitochondrial	Atp5o	23.363	1.046	0.994	1	1.025	1.077	1.047	1.062	1.027	0.986	1.009	1.005	0.997	0.949	1.035	0.99	1.029	1.055	1.049	1.086	0.992
Q61129	Complement factor I	Cfi	67.26	0.678	0.519		0.792	0.895	0.556	0.512		0.741	0.797	1.211	1.395		1.085	1.157	1.106	1.569		1.192	1.208
Q6ZQ08	CCR4-NOT transcription complex subunit 1	Cnot1	266.8	0.971	0.878		0.891	0.945	0.907	1.211		0.974	0.913	1.106	0.966		0.942	1.001	1.047	1.147		0.965	1.043
Q8BIP0	Aspartate--tRNA ligase, mitochondrial	Dars2	74.101	0.963	0.959	1.066	1.053	0.991	1.055	1.026	1.008	0.872	0.968	1.046	0.983	0.967	0.982	1.044	0.99	1.073	1.028	1.138	1.027
O55135	Eukaryotic translation initiation factor 6	Eif6	26.511	0.833		0.949	1.009	0.95	1.117		0.957	1.049	0.921	1.13		0.926	0.877	1.09	0.942		1.038	1.158	1.074
Q9D7P6	Iron-sulfur cluster assembly enzyme ISCU, mitochondrial	Iscu	18.098	1.075	0.992	1.066	1.033	0.961	1.027	1.041	1.059	1.004	1.037	1.012	0.97	1.002	0.936	1.018	1.014	1.008	1.018	1.133	0.998
Q9DC69	NADH dehydrogenase [ubiquinone] 1 alpha subcomplex subunit 9, mitochondrial	Ndufa9	42.525	0.931	0.948	0.975	1.012	0.983	1.118	1.004	0.957	0.956	1.004	0.958	1.014	0.941	1	0.989	0.999	1.04	1.07	1.012	1.009
A3KG59	Peptidase M20 domain-containing protein 2	Pm20d2	46.481	1.068	1.021	0.94	1.05	0.92	1.025	1.075	1.031	0.925	1.016	0.905	1.002	0.973	1.011	0.995	0.985	0.995	1.041	1.041	1.055
Q9R0M6	Ras-related protein Rab-9A	Rab9a	22.909		0.974					0.948					1.005					1.052
Q6NZN0	RNA-binding protein 26	Rbm26	114.14			0.894					0.781					1.107					1.159
Q9D8U2	Transmembrane protein 41A	Tmem41a	29.37					0.902					1.002					1.037					1.086
Q8CGB6	Tensin-2	Tns2	152.01	0.928	0.955	1.051		0.92	1.037	1.059	0.96		1.019	1.033	0.998	0.998		1.022	1.093	1.094	1.024		1.029
P29699	Alpha-2-HS-glycoprotein	Ahsg	37.325	0.716	0.537	0.868	0.751	0.878	0.543	0.504	0.69	0.726	0.745	1.101	1.273	1.086	1.055	1.198	1.103	1.411	1.107	1.094	1.26
P70295	Ancient ubiquitous protein 1	Aup1	46.121					0.894					1.009					1.038					1.086
Q8BJ03	Cytochrome c oxidase assembly protein COX15 homolog	Cox15	45.852	0.851		0.981	1.041		1.107		0.973	0.946		1.034		1.021	0.942		1.058		1.011	1.067
Q80VD1	Protein FAM98B	Fam98b	45.349		1.038					1.019					1.028					1.075
Q9CWE0	Mitochondrial fission regulator 1-like	Mtfr1l	31.726	1.004	0.995	0.974	1.019	1.165	1.115	1.003	0.982	0.98	1.036	0.965	1.013	1.014	0.928	0.928	0.926	0.991	1.105	1.104	0.944
Q60715	Prolyl 4-hydroxylase subunit alpha-1	P4ha1	60.909	1.069		0.907	0.979		0.827		0.919	0.961		1.051		1.005	1.002		1.069		1.011	1.119
Q8BVF2	Phosducin-like protein 3	Pdcl3	27.581					0.914					0.89					1.097					1.147
Q8BIF2	RNA binding protein fox-1 homolog 3	Rbfox3	40.61		0.966	0.861				0.911	1.262				0.927	0.941				0.988	0.965
Q5IRJ6	Zinc transporter 9	Slc30a9	62.875	0.997	1.016	0.98	0.953	0.951	1.049	1.005	1.063	1.049	1.059	1.026	1.06	1.055	1.017	0.969	1.12	1.068	1.039	1.086	1.052
Q62189	U1 small nuclear ribonucleoprotein A	Snrpa	31.835	0.83	0.708			1.208	1.658	1.583			1	0.844	0.814			0.889	0.745	1.036			0.884
O35326	Serine/arginine-rich splicing factor 5	Srsf5	30.891		1.056	1.043	0.924	1.187		1.097	1.259	0.96	0.826		1.022	1.155	1.051	0.986		1.007	1.279	1.1	1.02
Q62384	Zinc finger protein ZPR1	Zpr1	50.714	1.16	1.017	0.948		1.052	0.992	0.902	0.948		0.986	0.961	0.992	0.885		0.95	0.926	1.015	1		1.021
P06330	Ig heavy chain V region AC38 205.12	---	12.934	0.803	0.729	0.624	0.671	0.963	0.514	0.628	0.737	0.881	0.797	1.274	1.018	1.559	1.253	1.016	1.29	1.632	1.022	1.165	1.287
P50544	Very long-chain specific acyl-CoA dehydrogenase, mitochondrial	Acadvl	70.875	1.028	1.036	0.945	1.045	1.08	1.073	1.053	0.977	0.989	0.919	1.032	0.993	0.957	1.056	0.99	1.042	1.101	1.088	1.008	1.016
Q920A7	AFG3-like protein 1	Afg3l1	87.046			0.853	0.954	0.898			1.013	1.015	1.193			1.024	1.052	0.904			1.085	1.031	0.997
Q8BTJ4	Bis(5'-adenosyl)-triphosphatase enpp4	Enpp4	51.611	1.027	1	1.067	0.96	0.941	1.052	1.101	0.954	1.034	0.924	1.012	1.069	1.052	1.036	1.08	1.08	1.094	1.135	1.086	1.091
P70227	Inositol 1,4,5-trisphosphate receptor type 3	Itpr3	304.27	1.157	1.204	1.167			0.936	0.967	1.026			0.897	1.04	0.956			1.052	0.966	1.006
Q8C7H1	Methylmalonic aciduria type A homolog, mitochondrial	Mmaa	45.932	0.997	0.978	0.965	0.995	0.946	1.01	0.964	0.904	0.893	0.913	1.026	1	0.918	1.015	1.058	1.051	1.045	1.035	1.023	1.088
Q5RKZ7	Molybdenum cofactor biosynthesis protein 1	Mocs1	69.858					1.01					0.959					1.003					1.048
Q9ERU9	E3 SUMO-protein ligase RanBP2	Ranbp2	341.12		0.953	0.996		0.953		1.044	1.075		0.99		0.939	0.977		1.021		1.031	0.98		1.058
P62270	40S ribosomal protein S18	Rps18	17.718	0.932	0.966	0.975	0.932	0.822	0.901	1.081	0.927	0.948	1.083	0.999	1.063	1.078	0.948	0.999	0.891	1.041	1.138	1.271	0.973
Q9D154	Leukocyte elastase inhibitor A	Serpinb1a	42.574	0.492	0.545	0.698	0.679	0.964	0.696	1.223	0.836	0.508	0.646	1.2	0.87	1.104	1.249	1.329	1.24	0.937	1.212	1.439	1.184
Q9Z0V7	Mitochondrial import inner membrane translocase subunit Tim17-B	Timm17b	18.352	0.919			1		1.143			0.879		1.024			0.989		0.908			1.195
Q8CC21	Tetratricopeptide repeat protein 19, mitochondrial	Ttc19	41.234	1.031	1.071	0.909	1.109	0.996	1.064	1.085	1.196	1.034	0.938	1.071	1.018	1.042	1.115	1.035	1.077	1.076	1.194	1.076	1.095
Q8CGB3	Uveal autoantigen with coiled-coil domains and ankyrin repeats	Uaca	160.81		1.028		1.032			0.953		0.979			0.933		0.97			1.008		0.981
P06683	Complement component C9	C9	62.002	0.707	0.499	0.695	0.619	0.811	0.657	0.548	0.582	0.681	0.668	1.234	1.329	1.287	1.147	1.308	1.321	1.412	1.279	1.247	1.323
P23953	Carboxylesterase 1C	Ces1c	61.055	0.798	0.731	0.797	0.835	0.893	0.673	0.631	0.873	0.84	0.926	1.204	1.185	1.157	1.165	1.096	1.135	1.481	1.178	1.112	1.158
Q02788	Collagen alpha-2(VI) chain	Col6a2	110.33	1.266	1.112	1.1	1.05	0.938	1.18	1.119	1.126	1.055	1.218	1.19	0.976	0.956	1.082	0.956	1.159	1.055	1.002	1.235	0.934
Q810A7	ATP-dependent RNA helicase DDX42	Ddx42	101.96		0.918					0.97					0.979					1.022
Q8CHS7	Dehydrogenase/reductase SDR family member 7C	Dhrs7c	34.467	1.025	0.933	1.066	0.954	0.994	1.061	1.07	0.986	0.945	1.019	1.05	1.033	1	1.129	1.041	1.049	1.207	1.035	1.17	1.022
Q9DBM2	Peroxisomal bifunctional enzyme	Ehhadh	78.301	0.983	1.015	0.875	0.939	1.114	1.123	0.926	0.963	1.01	1.051	0.956	1.014	0.938	1.037	0.887	0.947	1.066	1.114	0.988	0.929
Q8C1D8	Protein IWS1 homolog	Iws1	85.247		0.753	0.944				1.346	1.018				0.892	1.043				1.029	0.992
Q8K2F8	Protein LSM14 homolog A	Lsm14a	50.545				0.761	1.188				1.099	0.961				1.122	0.767				0.888	1.084
Q00898	Alpha-1-antitrypsin 1-5	Serpina1e	45.891	0.61	0.6	0.745	0.754	0.709	0.633	0.49	0.652	0.574	0.631	1.045	1.394	0.938	0.943	1.485	1.133	1.371	1.237	1.148	1.169
Q8R104	NAD-dependent protein deacetylase sirtuin-3	Sirt3	36.614	0.95	0.906	0.936	1.032	1.055	0.926	1.047	0.881	0.869	0.915	0.997	0.991	0.963	0.951	1.026	0.969	1.022	1.078	1.016	1.058
Q3U2A8	Valine--tRNA ligase, mitochondrial	Vars2	118.46	0.873	1.005	1.036	1.007	0.971	1.065	1.024	1.088	0.905	0.962	1.055	1.062	0.926	1.02	1.015	1.127	1.03	1.051	1.05	1.045
Q9CPW4	Actin-related protein 2/3 complex subunit 5	Arpc5	16.288		0.896		1.017	1.027		1.038		0.916	0.838		0.873		0.909	1.128		0.959		1.032	1.045
Q8BK63	Casein kinase I isoform alpha	Csnk1a1	38.914	0.868	0.915	0.998	1.013		1.08	0.97	1.043	0.959		1.044	1.072	0.997	0.993		1.109	1.07	1.056	1.047
P19096	Fatty acid synthase	Fasn	272.43	0.905			0.734	0.997	0.888			0.725	0.906	0.958			0.734	1.075	1.03			0.805	1.052
Q9CQ86	Migration and invasion enhancer 1	Mien1	12.295	1.11	1.101	1.035	1.206	0.986	0.926	1.003	1.02	1.076	1.05	0.964	1.166	0.873	0.897	1.007	0.976	0.899	1.19	1.043	1.012
Q8VE22	28S ribosomal protein S23, mitochondrial	Mrps23	20.348	1.068	1.01	0.998	0.958	0.926	0.89	0.95	1.038	0.95	0.998	0.963	0.977	0.934	0.945	1.004	1.015	0.933	0.984	1.019	1.081
Q9D7H3	RNA 3'-terminal phosphate cyclase	RtcA	39.254		0.928		1.033			1.041		0.881			1.185		1.018			1.191		1.107
P59708	Splicing factor 3B subunit 6	Sf3b6	14.585	0.951	1.009	0.948		1.105	1.062	0.914	0.819		1.052	0.78	0.946	0.958		0.952	0.953	0.864	1.1		0.876
Q6ZWQ7	Signal peptidase complex subunit 3	Spcs3	20.313	0.92		0.829	0.98	1.002	1.009		0.972	0.937	0.889	1.073		1.022	1.017	1.086	1.11		1.105	1.109	1.056
Q8BXZ1	Protein disulfide-isomerase TMX3	Tmx3	51.847	0.945		0.877	1.054	1.037	0.95		0.939	0.971	0.924	1.081		0.992	1.036	1.033	1.099		1.007	1.186	1.028
Q7TQH0	Ataxin-2-like protein	Atxn2l	110.65	0.983	0.969	0.94	0.889	0.977	0.97	0.879	1.009	1.026	1.17	0.926	1.016	0.91	0.927	0.865	1.048	1.019	0.95	0.851	0.971
Q08024	Core-binding factor subunit beta	Cbfb	22.03		1.021		1.136			1.094		1.058			0.944		0.929			0.964		0.988
Q08091	Calponin-1	Cnn1	33.355			1.133		0.872			1.12		1.066			0.749		1.114			0.981		0.961
P39061	Collagen alpha-1(XVIII) chain	Col18a1	182.17			0.903	0.996				0.914	0.986				0.999	0.931				1.081	0.931
Q91WV0	Protein Dr1	Dr1	19.43			0.988		0.958			0.938		0.976			0.926		1.039			0.997		1.05
O35382	Exocyst complex component 4	Exoc4	110.54		0.864	0.889	0.866	1.019		0.929	0.973	0.944	0.955		1.05	0.979	0.967	0.999		1.027	1.046	1.043	1.046
Q8R2Q4	Ribosome-releasing factor 2, mitochondrial	Gfm2	86.108	0.959	0.919	0.985	0.985	0.925	1.125	0.977	1.009	0.978	0.986	0.956	0.966	0.951	1.006	0.992	0.993	0.984	0.981	1.064	1.052
Q99KK9	Probable histidine--tRNA ligase, mitochondrial	Hars2	56.985	0.941	0.961	0.973	0.952	1.002	1.039	1.011	0.916	0.918	0.955	0.907	0.994	0.982	0.994	1.031	0.983	1.03	1.04	1.027	1.032
P01872	Ig mu chain C region	Ighm	49.971	0.626	0.525	0.341	0.476	1.234	0.502	0.739	0.363	0.787	0.502	1.118	0.883	2.46	1.164	1.266	1.932	1.682	1.032	1.484	1.05
Q61001	Laminin subunit alpha-5	Lama5	404.05	1.106	0.994	0.936	0.984	0.953	1.024	1.114	1.063	1.003	1.098	1.018	0.902	0.948	1.012	0.967	1.022	1.005	0.965	1.078	0.979
P02469	Laminin subunit beta-1	Lamb1	197.09	1.057	1.041	1.029	1.038	0.951	1.072	0.989	1.032	0.973	0.99	0.991	0.942	0.953	1.061	1.022	1.076	1.048	1.046	0.978	1.03
Q3U3R4	Lipase maturation factor 1	Lmf1	65.877		0.876					1.109					1.121					1.168
Q8BU88	39S ribosomal protein L22, mitochondrial	Mrpl22	23.805	1.045	0.933	0.975	0.996	0.849	0.861	0.91	0.969	0.838	1.093	1.01	1.044	1.077	0.944	1.022	1.006	1.028	0.987	1.26	1.029
Q6PGB6	N-alpha-acetyltransferase 50	Naa50	19.414					1.298					0.864					0.898					0.936
Q8K1N1	Calcium-independent phospholipase A2-gamma	Pnpla8	87.38	1.073	1.077	0.978	0.957	0.918	1.037	1.016	1.072	1.04	1.051	0.992	1.006	1.045	1.114	0.965	1.076	1.117	1.017	1.045	1.083
Q61151	Serine/threonine-protein phosphatase 2A 56 kDa regulatory subunit epsilon isoform	Ppp2r5e	54.713	1.162	0.99	1.042	1.192	1.074	1.062	1.148	0.993	1.086	1	0.988	0.931	0.881	0.928	0.969	0.993	0.96	1.129	0.856	0.958
P60122	RuvB-like 1	Ruvbl1	50.213	0.916	0.92	0.899	1.024	1.023	0.955	0.977	1.027	0.971	0.966	0.995	0.977	0.994	0.999	0.998	1.068	1.032	1.02	1.008	1.044
Q9DC77	Small muscular protein	Smpx	9.2525	1.207			1.092	1.056	1.02			1.11	1.083	0.909			0.89	0.959	0.95			0.848	1.077
Q6PIU9	Uncharacterized protein FLJ45252 homolog	---	37.704	0.953				0.98	1.076				1.084	1.022				0.935	1.037				1.001
Q8BT51	Cytochrome c oxidase assembly factor 4 homolog, mitochondrial	COA4	10.135	1.097	0.942	0.949	0.991	0.929	1.049	0.877	1.055	1.059	1.085	0.868	1.066	0.963	0.811	0.935	0.971	0.967	0.913	0.921	1.06
O70318	Band 4.1-like protein 2	Epb41l2	109.94	0.969	0.995	0.941	0.98	0.939	0.984	0.976	0.982	0.987	1.037	0.952	0.982	0.964	0.991	0.97	0.985	1.006	0.98	0.962	1.123
P46656	Adrenodoxin, mitochondrial	Fdx1	20.123	1.011	0.977	1.022	1.032	0.98	0.975	0.894	0.975	0.897	0.972	0.895	1.018	0.975	0.968	1.04	1.009	0.993	1.031	1.031	1.035
Q9D6K8	FUN14 domain-containing protein 2	Fundc2	16.564	1.012	1.015	1.078	0.969	0.999	1.021	1.131	0.916	1.008	0.963	0.966	1.06	0.905	1.01	1.016	1.038	1.044	1.048	0.994	1.036
Q8BFT2	HAUS augmin-like complex subunit 4	Haus4	42.196				1.047					0.961					1.042					1.085
Q8BKY8	Transcription termination factor 2, mitochondrial	Mterf2	43.452	1.01	1.127	0.939	1.076	1.01	1.013	0.937	0.987	0.901	0.939	0.968	0.978	1.089	1.029	1.041	1.052	1.03	1.119	1.067	1.047
Q3UIU2	NADH dehydrogenase [ubiquinone] 1 beta subcomplex subunit 6	Ndufb6	15.515	1.002	1.002	0.938	0.948	0.936	1.022	0.918	0.948	0.993	0.963	0.944	1.066	1.053	1.022	1.004	1.047	1.039	1.101	1.028	1.084
P49586	Choline-phosphate cytidylyltransferase A	Pcyt1a	41.666	0.959	0.882	0.983	1.002	1.01	0.886	1.035	1.114	1.024	1.017	0.934	0.987	1.02	0.982	0.957	1.136	1.021	0.936	0.98	1.008
P20108	Thioredoxin-dependent peroxide reductase, mitochondrial	Prdx3	28.127	1.063	1.03	1.083	1.114	1.06	1.08	0.978	1.044	1.024	0.946	1.021	1.019	0.979	0.983	0.97	0.984	1.033	1.048	1.078	1.031
Q9D8W5	26S proteasome non-ATPase regulatory subunit 12	Psmd12	52.895	0.965	0.962	0.918	0.952	0.985	0.908	1.01	0.963	0.952	0.97	1.021	0.994	0.894	0.994	1.038	1.036	0.998	1.066	1.041	1.005
Q8CI78	Required for meiotic nuclear division protein 1 homolog	Rmnd1	51.842	1.118	1.086	1.026	0.94	0.874	1.048	0.788	1.054	1.149	1.139	0.843	1.262	1.085	1	0.992	1.014	0.936	1.182	1.266	0.998
P56565	Protein S100-A1	S100a1	10.505	1.038	0.943	0.929	1.015	1.317	0.969	1.183	0.915	1.041	0.648	1.035	0.937	0.928	0.854	1.009	0.868	0.968	1.03	1.031	1.062
P07758	Alpha-1-antitrypsin 1-1	Serpina1a	46.002	0.794		0.804	0.809	0.942	0.648		0.839	0.725	0.828	1.279		1.167	1.261	1.037	1.294		1.269	1.155	1.219
P61965	WD repeat-containing protein 5	Wdr5	36.588			1.027	0.945				0.903	0.945				0.987	0.904				0.963	1.005
Q9QYB5	Gamma-adducin	Add3	78.776	0.953	1.035	0.968	1.049	0.976	1.019	0.878	0.917	0.98	0.975	1.053	1.06	0.987	0.923	1.023	1.023	1.043	1.124	1.012	1.047
Q9D1F4	Proline-rich AKT1 substrate 1	Akt1s1	27.483	0.897		1	1.005	0.976	0.985		1.096	1.058	1.071	0.974		0.997	1.069	0.888	0.998		1.015	1.003	1.071
Q9JLJ2	4-trimethylaminobutyraldehyde dehydrogenase	Aldh9a1	53.514	1.044	1.122	1.001	1.042	0.981	1.079	0.96	1.076	0.981	1.002	1.021	1.026	1.017	1.009	0.961	1.041	1.017	1.055	1.058	1.066
Q6PIC6	Sodium/potassium-transporting ATPase subunit alpha-3	Atp1a3	111.69	1.042	0.833				1.086	1.1				0.996	1.077				1.092	1.063
Q9Z1G4	V-type proton ATPase 116 kDa subunit a isoform 1	Atp6v0a1	96.466		0.977	0.998	0.995	0.871		0.995	0.962	0.973	1.009		0.991	1.075	1.046	1.106		1.164	1.028	1.153	1.042
D3Z6Q9	Bridging integrator 2	Bin2	52.553				0.59					0.703					1.213					1.261
Q62418	Drebrin-like protein	Dbnl	48.699	0.946	0.911	0.895	1.023	0.996	1.034	0.989	0.935	0.937	0.97	0.958	0.914	0.923	0.927	1.047	0.958	1.031	1.029	0.941	1
Q91VC3	Eukaryotic initiation factor 4A-III	Eif4a3	46.839	1.021	0.918	0.796	0.94	1.023	0.914	1.014	0.975	0.814	0.83	1.088	1.001	0.979	1.018	1.119	1.044	1.072	1.199	1.031	1.068
Q7TPD2	Protein FAM185A	Fam185a	39.992		1.007	1.012	1.059			0.938	1.062	0.951			1.088	0.926	0.914			1.027	0.961	1.056
P21614	Vitamin D-binding protein	Gc	53.6	0.698	0.499	0.721	0.615	0.917	0.578	0.603	0.696	0.606	0.698	1.174	1.24	1.281	1.178	1.18	1.193	1.56	1.143	1.107	1.291
P28798	Granulins	Grn	63.458	0.905	0.935	0.981	1.042	1.042	1.052	0.9	0.97	0.906	0.913	1.008	0.994	1.05	0.984	0.948	0.885	1.048	1.001	1.14	1.111
Q9Z0T9	Integrin beta-6	Itgb6	86.041		0.851	1.057	0.943	1.009		1.013	0.861	0.926	0.944		1.067	0.9	1.023	1.071		1.061	1.121	1.046	0.995
P63085	Mitogen-activated protein kinase 1	Mapk1	41.275	0.942	0.947	0.948	0.952	0.968	0.953	0.944	1.034	0.983	1.068	0.994	0.993	0.963	1.014	0.97	1.081	1.024	1.014	0.986	1.025
Q7TSC1	Protein PRRC2A	Prrc2a	229.2	0.998		0.942			0.996		0.969			1.041		0.832			0.959		0.989
O35114	Lysosome membrane protein 2	Scarb2	54.043	0.894	0.996	0.861	0.905	1.111	1.113	1.177	0.979	1.124	0.93	1.349	0.877	1.142	1.018	1.037	1.408	1.119	1.054	1.107	0.95
Q3U213	Protein SERAC1	Serac1	73.987	0.972	1.044		1.016	1.064	1.09	1.065		0.979	1.065	1.082	1.007		1.066	0.911	1.043	1.087		1.147	0.951
P97290	Plasma protease C1 inhibitor	Serping1	55.584	0.707	0.772	0.699	0.668	0.823	0.684	0.766	0.655	0.703	0.847	1.1	1.009	1.005	1.094	1.237	1.207	1.189	1.023	1.084	1.159
Q9ERF3	WD repeat-containing protein 61	Wdr61	33.772	1.063		0.974	1.012	1.001	0.972		1.009	0.926	0.968	0.991		0.91	0.98	1.008	0.968		1.055	0.979	1.041
Q9CQW1	Synaptobrevin homolog YKT6	Ykt6	22.314	0.908	0.989	0.943	0.946	1.002	1.07	1.064	0.937	0.978	0.995	1.087	0.959	0.999	0.943	0.982	0.998	0.993	1.099	1.092	0.989
Q8C3W1	Uncharacterized protein C1orf198 homolog	---	35.316		1.008	1.102	1.058	1.163		0.894	0.963	0.98	1.043		0.945	1.042	0.868	0.881		1.056	0.979	0.952	0.893
Q07813	Apoptosis regulator BAX	Bax	21.394		1.058	0.99	0.779	1.013		1.036	1.012	0.95	0.914		0.828	0.97	0.931	1.028		0.871	0.955	1.005	1.074
Q64314	Hematopoietic progenitor cell antigen CD34	Cd34	40.982			0.854	0.961				0.781	1.067				0.927	0.947				1.047	0.901
P56546	C-terminal-binding protein 2	Ctbp2	48.956			0.965		0.951			0.931		0.945			0.91		1.03			0.909		1.106
Q9Z2A7	Diacylglycerol O-acyltransferase 1	Dgat1	56.789	0.872	0.853				1.029	1.106				1.024	1.049				1.076	1.077
P23242	Gap junction alpha-1 protein	Gja1	43.004	1.08	0.903	1.01	1.053	0.915	0.998	1.135	0.98	1.071	1.234	0.937	0.976	0.961	1.053	0.938	1.026	0.979	1.015	1.044	0.993
Q64516	Glycerol kinase	Gk	61.227	1.002	0.985	1.024	0.943	0.98	1.018	1.035	0.966	1.018	1.068	1.002	0.981	1	0.996	0.985	1	1.029	1.023	1.152	0.953
Q9WVL0	Maleylacetoacetate isomerase	Gstz1	24.275	0.921	1.015	1.013	1.009	0.981	1.258	1.118	0.994	0.984	0.991	1.035	1.008	1.004	1.07	1.01	1.072	1.035	1.077	1.07	1.073
Q9JHR7	Insulin-degrading enzyme	Ide	117.77	0.911	0.981	0.877	0.977	1.022	0.986	0.975	0.969	0.923	1.039	0.999	0.97	0.929	0.965	0.934	0.95	1.021	1.021	0.986	1.008
P49442	Inositol polyphosphate 1-phosphatase	Inpp1	43.346	0.994	1.072	1.019	1.075	1	0.979	1.05	0.976	0.935	1.047	0.934	0.955	0.963	0.929	0.906	1.014	0.876	0.986	0.95	1.045
P42703	Leukemia inhibitory factor receptor	Lifr	122.57	1.515					0.702					0.662					0.688
Q9D6S7	Ribosome-recycling factor, mitochondrial	Mrrf	29.05	1.006	1.077	1.048	1.031	0.995	0.984	0.961	0.97	1.007	0.99	0.986	1.055	0.986	0.975	1.01	1.039	1.015	1.084	1.012	1.055
P03911	NADH-ubiquinone oxidoreductase chain 4	Mtnd4	51.881	0.743	0.99	0.85	0.938	1.065	1.099	0.938	0.821	0.867	0.972	1.336	1.106	0.861	1.131	1.021	1.309	1.135	1.156	1.085	0.984
Q9QWR8	Alpha-N-acetylgalactosaminidase	Naga	47.234					1.079					0.889					1.008					1.047
Q9ES46	Beta-parvin	Parvb	41.669	0.949	0.967	0.91	1.024	1.041	0.982	1.077	0.993	0.899	1.004	1.01	1.013	0.996	0.995	0.94	1.061	0.995	1.001	1.095	0.997
P70268	Serine/threonine-protein kinase N1	Pkn1	104.41	0.884	0.996	1.036	0.991	0.946	1.034	1.058	0.889	0.907	0.977	0.922	0.971	0.952	0.919	1.057	0.994	0.917	0.947	1.106	1.044
Q14C51	Pentatricopeptide repeat domain-containing protein 3, mitochondrial	Ptcd3	77.795	0.99	0.986	0.977	1.017	0.883	0.937	0.988	1.016	0.936	1.084	0.964	1.004	1.045	1.005	0.975	0.992	1.036	0.996	1.054	1.11
P63011	Ras-related protein Rab-3A	Rab3a	24.97	1.018	1.019	0.952	0.943	1.025	1.009	1.027	1.06	1.103	1.026	1.069	1.042	0.948	1.006	1.006	1.05	1.125	1.119	1.02	0.953
Q8BJU0	Small glutamine-rich tetratricopeptide repeat-containing protein alpha	Sgta	34.322	0.935	1.042	1.051	0.881	0.979	0.95	0.899	0.911	1.071	0.995	1.015	0.971	0.995	0.937	0.989	0.973	0.999	1.061	1.012	1.055
Q8BK08	Transmembrane protein 11, mitochondrial	Tmem11	21.311	0.981	0.901	0.92	0.832	1.015	1.012	1.193	0.992	1.073	1.051	0.978	0.851	1.069	1.006	0.939	0.921	0.961	1.035	1.118	0.997
Q8R317	Ubiquilin-1	Ubqln1	61.976		0.872		1.062	1.062		0.911		0.974	1.031		1.112		1.018	0.953		1.195		1.058	0.95
P09813	Apolipoprotein A-II	Apoa2	11.309	0.537	0.265	0.713	0.645	0.862	0.487	0.304	0.549	0.706	0.693	1.29	1.679	1.478	1.473	1.061	1.28	1.86	1.478	1.143	1.487
P08607	C4b-binding protein	C4bpa	51.523	0.547	0.444	0.476		0.868	0.564	0.641	0.516		0.619	1.115	0.707	1.217		1.092	1.081	0.81	0.858		1.538
Q61147	Ceruloplasmin	Cp	121.15	0.792	0.75	0.827	0.793	0.867	0.721	0.789	0.832	0.888	0.939	1.077	1.155	1.15	1.02	1.114	1.065	1.288	1.134	1.118	1.119
Q91W50	Cold shock domain-containing protein E1	Csde1	88.79	0.991	0.981	0.889	0.889	1.065	0.843	0.976	0.915	0.987	0.91	1.051	1.029	1.029	1.04	1.009	1.002	1.087	1.09	1.104	1.072
P97792	Coxsackievirus and adenovirus receptor homolog	Cxadr	39.947	0.963					1.021					1.007					1.045
Q6NZB0	DnaJ homolog subfamily C member 8	Dnajc8	29.812	0.972	1.004	0.92	1.067	0.988	1.034	0.931	1.019	0.924	1.021	0.971	0.963	1.024	0.934	0.966	1.078	0.967	0.989	0.998	1.012
Q6PDL0	Cytoplasmic dynein 1 light intermediate chain 2	Dync1li2	54.218	1.018		0.989		0.98	0.967		1.013		1.028	1.01		0.974		0.94	1		0.97		1.064
P63073	Eukaryotic translation initiation factor 4E	Eif4e	25.053	0.98		1.026	1.01	0.905	0.964		0.978	1.046	1.183	0.889		0.918	0.964	0.932	0.842		0.959	1.106	0.938
Q80XI3	Eukaryotic translation initiation factor 4 gamma 3	Eif4g3	174.89				0.846					0.943					0.929					0.964
Q3TAS6	ER membrane protein complex subunit 10	Emc10	27.052	1.039	0.977	0.944			0.874	1.024	0.812			1.007	1.036	1.057			1.164	0.926	1.128
Q60634	Flotillin-2	Flot2	47.037	0.913	0.912	0.899	0.927	0.969	1.082	0.971	0.947	0.935	0.977	0.974	1.062	1.064	0.994	1.004	1.078	1.159	1.045	1.015	0.994
Q8C052	Microtubule-associated protein 1S	Map1s	102.94	0.94	1.042	0.973	0.922	1.087	0.964	1.061	0.911	0.893	0.964	1.068	1.044	0.93	1.094	0.946	0.953	1.124	1.099	1.089	1.011
Q9Z2D6	Methyl-CpG-binding protein 2	Mecp2	52.307	1.079	1.004	0.987	0.975	0.913	0.961	1.105	1.131	1.072	1.117	0.972	1.027	1.013	1.086	0.932	1.072	1.031	1.03	1.068	1.018
Q9Z2Q5	39S ribosomal protein L40, mitochondrial	Mrpl40	24.301	1.01	1.001	0.975	0.995	1.074	0.946	1.014	0.991	0.974	0.914	0.942	0.98	1.001	0.909	1.032	1.004	0.985	0.966	1.099	0.997
Q9D6J6	NADH dehydrogenase [ubiquinone] flavoprotein 2, mitochondrial	Ndufv2	27.285	1.033	0.993	1.005	1.04	1.019	0.969	0.951	1.041	1.009	0.952	0.999	1.025	1.001	0.995	0.994	1.049	1.048	1.018	1.036	1.054
Q99J45	Nuclear receptor-binding protein	Nrbp1	59.865	0.706	1.059	0.884		1.075	0.944	0.985	0.914		0.921	1.043	0.881	0.973		1.008	1.038	1.036	0.968		1.013
P35979	60S ribosomal protein L12	Rpl12	17.804	0.945	0.97	0.913	0.911	1.029	0.993	1.063	0.924	0.972	1.083	0.992	0.953	0.965	1.027	1.04	0.968	1.097	1.077	1.114	0.91
Q9CPR4	60S ribosomal protein L17	Rpl17	21.423	0.898	0.886	0.93	0.816	1.011	0.958	1.057	1.097	1.008	0.993	1.075	1.099	1.234	1.003	0.912	0.999	1.261	0.967	1.27	1.03
Q9D8E6	60S ribosomal protein L4	Rpl4	47.153	0.943	0.964	0.959	0.859	0.914	0.844	0.937	1.016	0.956	0.971	1.002	1.093	1.142	1.007	1.011	1.008	1.133	0.988	1.215	1.113
P62754	40S ribosomal protein S6	Rps6	28.68	0.924	0.875	1.041	0.869	1.025	0.793	0.939	0.984	0.866	0.973	1.022	1.185	1.191	1.062	0.985	1.043	1.208	1.065	1.228	1.11
P62317	Small nuclear ribonucleoprotein Sm D2	Snrpd2	13.527	0.932	0.921	0.883	0.923	0.986	0.979	1	0.913	0.966	1.042	1.065	1.052	0.97	0.974	0.979	1.015	1.07	1.075	1.073	0.998
Q91YM4	Protein TBRG4	Tbrg4	71.513	0.978	0.894	0.985	0.973	0.953	0.976	1.046	0.981	1.102	0.935	1.007	1.039	1.011	0.995	1.054	1.013	1.061	1.058	1.046	1.124
Q9D2N9	Vacuolar protein sorting-associated protein 33A	Vps33a	67.554	0.861		0.77			1.11		1.17			1.108		1.129			1.105		1.217
Q8BZZ3	NEDD4-like E3 ubiquitin-protein ligase WWP1	Wwp1	104.69		1.021	0.935	1.047			0.995	1.179	0.971			0.949	0.978	0.942			0.976	0.983	1.02
Q8R0N6	Hydroxyacid-oxoacid transhydrogenase, mitochondrial	Adhfe1	49.937	0.907	0.988	0.968	1.026	0.982	1.086	1.064	1.009	0.964	0.992	0.909	1.06	0.959	0.968	0.958	0.948	1.007	1.029	1.023	1.027
P55284	Cadherin-5	Cdh5	87.902	0.962	0.977	0.971	0.985	0.937	1.052	1.054	0.982	0.968	1.039	1.174	0.821	0.971	1.017	0.997	1.08	1.061	1.042	1.013	0.97
P61202	COP9 signalosome complex subunit 2	Cops2	51.596	0.938	1.066	0.943	0.991	1.064	0.967	0.992	1.026	1.015	1.003	0.98	0.963	0.994	0.974	0.978	1.062	0.908	0.998	1.017	1.085
P97742	Carnitine O-palmitoyltransferase 1, liver isoform	Cpt1a	88.25	0.81	0.85	0.926	0.938	0.975	1.221	1.011	0.932	0.884	1.036	0.967	1.047	1.035	1.028	0.966	0.89	1.108	1.052	1.125	1.055
P53395	Lipoamide acyltransferase component of branched-chain alpha-keto acid dehydrogenase complex, mitochondrial	Dbt	53.246	1.043	1.04	1.045	1.028	1.042	1.069	1.03	0.971	1.008	0.923	1.04	1.034	0.999	1.034	1.011	1.073	1.054	1.096	1.076	1.01
Q61555	Fibrillin-2	Fbn2	313.82		0.852					0.972					0.991					1.028
Q9ERL7	Glia maturation factor gamma	Gmfg	16.748			1.006		1.102			0.88		0.491			0.866		1.311			1.067		1.191
Q9Z2V5	Histone deacetylase 6	Hdac6	125.79	0.981		0.974			1.139		1.012			1.007		0.961			0.898		1.143
Q8R1H0	Homeodomain-only protein	Hopx	8.2821	1.059	1.227	1.138	1.023	0.944	0.742	0.905	1.135	1.056	1.23	0.903	1.074	0.918	0.867	0.935	1.104	0.951	0.92	0.993	0.901
P63038	60 kDa heat shock protein, mitochondrial	Hspd1	60.955	0.99	1.105	1.091	1.104	1.06	1.015	0.945	0.996	0.992	0.948	0.997	1.01	0.995	0.971	1.004	1.024	1.041	1.027	1.049	1.022
Q8CAK1	Putative transferase CAF17 homolog, mitochondrial	Iba57	38.399	1.005	0.983	1.067	1.037	0.969	1.025	1.044	1.006	1.139	1.023	1.013	1.061	0.972	1.063	0.968	1.06	1.025	1.101	1.043	1.038
P62311	U6 snRNA-associated Sm-like protein LSm3	Lsm3	11.845				1.005					0.969					0.921					0.955
Q9WTU6	Mitogen-activated protein kinase 9	Mapk9	48.189	1.015		0.991	1.065	0.929	1.05		1.01	0.888	1.115	0.893		0.963	0.958	0.987	1.01		1	0.963	0.968
O35678	Monoglyceride lipase	Mgll	33.387	1.019	0.96	1.012	0.989	1.147	1.08	1.076	1.03	0.92	0.825	0.934	0.945	1.022	0.963	0.918	0.868	1.074	0.843	1.129	1.047
Q9CQ40	39S ribosomal protein L49, mitochondrial	Mrpl49	19.133	1.033	1.005	1.07	0.973	0.993	0.929	0.916	0.911	0.973	1.126	0.916	0.978	0.963	0.947	1.038	0.951	1.013	1.05	1.02	0.987
Q9DC70	NADH dehydrogenase [ubiquinone] iron-sulfur protein 7, mitochondrial	Ndufs7	24.683	1.047	1.017	1.059	1.019	0.859	1.019	0.933	0.95	1.026	1.032	0.85	1.079	1.029	0.977	1.001	1.001	1.093	0.982	1.011	1.032
P35821	Tyrosine-protein phosphatase non-receptor type 1	Ptpn1	49.593	0.852					0.943					1.064					1.103
Q8BIJ7	RUN and FYVE domain-containing protein 1	Rufy1	80.376	1.005	0.923	0.974	0.932	0.984	0.989	1.059	1.047	0.946	1.015	1.074	1.024	0.952	0.97	0.979	1.09	1.019	0.993	1.046	1.034
Q8K021	Secretory carrier-associated membrane protein 1	Scamp1	38.028				0.927	0.923				0.911	1.119				1.018	0.971				1.074	0.988
Q91WK1	SPRY domain-containing protein 4	Spryd4	23.275	1.004	0.996	0.967	0.981	0.961	0.941	0.994	0.942	0.98	0.955	0.904	0.93	0.98	0.952	1.026	0.942	1	1.011	0.946	1.068
P97765	WW domain-binding protein 2	Wbp2	28.032	1.033	1.022	1.02	1.022	1.016	1.072	0.87	1.068	1.149	1.061	1.04	0.811	0.914	0.984	1.034	1.059	1.032	1.033	0.836	1.002
O70423	Membrane primary amine oxidase	Aoc3	84.533	1.016	0.86	0.91	0.831	0.878	1.113	0.966	0.827	0.938	0.957	1.087	0.971	0.939	0.958	1.196	1.043	1.103	1.23	0.956	1.005
Q8BT60	Copine-3	Cpne3	59.584	0.968	0.8	0.884	0.913	1.033	0.862	1.115	0.837	0.867	0.865	1.004	0.999	1.025	1.03	1.05	1.1	1.138	1.012	1.013	1.03
Q02248	Catenin beta-1	Ctnnb1	85.47	1.041	0.966	1.023	0.995	0.95	1.086	1.072	1.151	0.99	1.049	0.942	1.021	0.961	0.99	0.975	1.007	0.974	0.95	1.117	1.016
Q9QX11	Cytohesin-1	Cyth1	46.273	1.013		0.974	0.941	0.989	1.013		0.994	1.069	1.06	0.968		0.979	0.902	0.979	0.978		1.019	0.995	0.974
P31001	Desmin	Des	53.497	1.067	1.074	1.032	1.042	0.949	0.975	0.984	1.065	1.062	0.995	1.034	1.015	1.005	0.981	1.031	1.049	1.032	1.046	1.058	1.063
P10630	Eukaryotic initiation factor 4A-II	Eif4a2	46.402	1.034	1.054	1.008	1.086	1.021	0.954	0.966	1.072	0.973	0.995	1.021	0.979	0.946	0.949	1.028	1.025	0.956	1.02	1.133	0.968
Q6P9Q4	FH1/FH2 domain-containing protein 1	Fhod1	129.6					0.98					0.917					1.049					1.087
Q3TQB2	FAD-dependent oxidoreductase domain-containing protein 1	Foxred1	54.177	0.954		1.068	1.002	0.939	0.827		1.016	0.907	1.04	0.922		1.032	0.923	1.021	1.128		0.885	1.012	1.014
Q64737	Trifunctional purine biosynthetic protein adenosine-3	Gart	107.5	1.046	1.104	1.046	1.084	1.037	0.991	0.948	0.979	1.037	1.037	0.95	0.924	0.888	0.944	0.969	1.01	0.938	1.029	0.905	0.962
Q8R050	Eukaryotic peptide chain release factor GTP-binding subunit ERF3A	Gspt1	68.625	0.958	1.016	0.961	0.989	1.005	0.97	1.022	0.958	0.951	0.994	0.96	0.943	0.885	0.896	0.984	0.975	0.929	0.934	1	0.996
Q3U487	E3 ubiquitin-protein ligase HECTD3	Hectd3	97.346				1.042					1.028					0.906					0.939
Q9Z130	Heterogeneous nuclear ribonucleoprotein D-like	Hnrnpdl	33.558	0.937	0.965		0.851		1.008	1.059		1.262		0.95	0.83		0.968		0.949	1.034		0.863
P54310	Hormone-sensitive lipase	Lipe	83.347				0.958					1.073					0.955					0.989
Q9D1I5	Methylmalonyl-CoA epimerase, mitochondrial	Mcee	19.017	0.969	1.026	0.948	1.114	1.134	0.882	0.93	0.988	0.869	0.902	0.895	0.982	0.918	0.933	0.974	0.984	0.979	0.986	1.003	0.92
Q8K2M0	39S ribosomal protein L38, mitochondrial	Mrpl38	45.029	0.948	1.072	0.985	0.843	0.928	1.074	0.989	1.047	1.071	1.059	0.872	0.943	0.991	0.957	0.983	0.825	0.963	0.981	1.068	1.078
Q9CQE3	28S ribosomal protein S17, mitochondrial	Mrps17	13.382	0.914	0.862	0.936	0.915	1.232	1.252	1.198	0.916	0.972	1.032	0.971	0.873	1.079	0.964	0.807	0.883	0.99	1.004	1.081	0.903
Q99K48	Non-POU domain-containing octamer-binding protein	Nono	54.54	1.126	0.961	0.994	0.897	1.026	0.937	1.107	0.975	1.008	0.936	0.973	0.848	0.99	1.016	1.013	0.893	0.946	1.062	1.068	1.046
Q8BFQ8	Parkinson disease 7 domain-containing protein 1	Pddc1	23.277	0.946	0.9	0.974	1.021	1.053	0.944	0.957	0.906	0.963	0.918	1.001	0.95	0.895	0.996	1.03	0.956	1.025	1.021	1.025	1.02
Q9WVB0	RNA-binding protein with multiple splicing	Rbpms	21.816	0.961	0.894	0.954	0.958	1.098	0.997	0.897	0.994	1.171	1.008	1.085	0.99	0.921	0.848	0.935	0.863	1.068	0.924	1.141	0.955
Q9CYN2	Signal peptidase complex subunit 2	Spcs2	24.977	0.885	0.93		0.985			0.979		0.833		1.205	0.801		1.07		0.85	1.181		1.157
P09925	Surfeit locus protein 1	Surf1	34.798		0.79	0.914	0.928	0.952		1.061	1.002	1.102	1.119		0.979	1.054	1.089	0.951		1.172	1.039	1.032	0.977
P70318	Nucleolysin TIAR	Tial1	43.388			1.044	1.076				1.053	0.995				0.953	0.901				0.923	0.997
Q9ER39	Torsin-1A	Tor1a	37.829			0.989					0.875					0.97					1.005
Q99MD6	Thioredoxin reductase 3	Txnrd3	71.318	0.986	1.168	0.975	1.036	0.966	0.952	0.993	0.935	1.022	1.052	1.034	0.985	0.958	0.872	0.966	0.997	0.917	1.047	1.008	1.019
Q8C0I1	Alkyldihydroxyacetonephosphate synthase, peroxisomal	Agps	71.683	0.903		0.955	0.87	1.041	0.982		0.936	1.024	1.079	0.978		1.043	0.994	0.92	1.055		0.985	1.034	0.998
Q8BYM8	Probable cysteine--tRNA ligase, mitochondrial	Cars2	61.271	0.958	0.958	1.008	1	1.004	1.049	0.994	1.024	0.953	1.019	1.002	0.983	1	1.012	1.011	1.053	1.043	1.02	1.079	0.986
Q8VHK1	Caskin-2	Caskin2	126.78	1.087	1.053	1.061		1.106	1.048	1.048	0.957		1.047	0.95	0.931	0.866		0.928	0.99	0.951	0.955		0.906
Q5M8N0	CB1 cannabinoid receptor-interacting protein 1	Cnrip1	18.612	1.004	1.116			1.192	1.091	1.307			0.848	1.058	0.913			0.999	1.024	1.074			0.975
O70133	ATP-dependent RNA helicase A	Dhx9	149.47	0.982	0.92	0.886	0.921	0.985	0.903	1.094	1.105	0.925	1.01	1.02	0.91	0.999	1.007	1.037	1.046	1.056	0.951	1.038	1.056
Q8BJW6	Eukaryotic translation initiation factor 2A	Eif2a	64.403	1.035	1.178	1.033	0.962	0.991	1.032	1.104	0.995	1.025	1.062	1.011	0.805	0.874	0.943	1.021	1.042	0.858	0.98	0.984	0.954
Q923X4	Glutaredoxin-2, mitochondrial	Glrx2	17.307	1.194	1.146		1.154	0.931	1.113	0.857		0.971	1.122	0.998	1.077		0.949	0.973	0.914	1.269		0.983	0.972
P36916	Guanine nucleotide-binding protein-like 1	Gnl1	68.77	0.889		0.864		0.916	1.045		0.997		1.004	1.071		0.964		1.086	1.16		1.054		1.016
P46412	Glutathione peroxidase 3	Gpx3	25.424	0.889	0.865	0.907	0.871	0.834	0.861	0.84	0.916	0.983	0.935	1.051	1.215	1.132	1.051	1.128	1.107	1.245	1.233	1.079	1.108
Q148V7	LisH domain and HEAT repeat-containing protein KIAA1468	Kiaa1468	134.59	0.961		1.071	0.931	0.929	1.043		0.964	1.134	1.091	1.085		0.948	0.948	0.987	1.125		0.922	1.061	0.998
Q7TQ95	Protein lunapark	Lnp	47.499	1.016	0.984	0.961	0.846	0.987	1.074	1.081	1.038	1.515	0.998	0.963	0.957	1.07	1.069	1.025	1.073	1.083	1.009	1.094	1.005
Q99J25	rRNA methyltransferase 1, mitochondrial	Mrm1	34.843			0.953		0.97			0.901		0.969			0.986		1.018			1.007		1.068
Q9CQF0	39S ribosomal protein L11, mitochondrial	Mrpl11	20.68	0.952	0.992	0.956	0.968	0.983	0.999	1.003	0.947	0.888	0.99	0.974	1.012	0.943	0.964	1.028	0.993	0.958	1.013	1.106	1.025
Q9DB15	39S ribosomal protein L12, mitochondrial	Mrpl12	21.708	0.965	0.886	1.017	1.044	0.972	0.944	1.017	0.902	0.937	0.957	0.988	1.075	0.899	0.957	1.029	0.953	0.978	1.062	1.035	1.092
Q99N85	28S ribosomal protein S18a, mitochondrial	Mrps18a	22.321	0.918					0.864					0.943					0.976
P29758	Ornithine aminotransferase, mitochondrial	Oat	48.354	0.969	0.939	1.029	0.952	0.955	0.921	0.891	0.983	0.974	0.957	0.943	1.026	0.954	0.925	1.037	1.023	1.021	0.938	0.994	1.08
Q9EPC1	Alpha-parvin	Parva	42.329	0.937	0.927	1.077	0.901	0.947	0.962	1.03	0.956	1.003	1.038	0.984	0.983	0.925	1.054	1.026	1	1.066	1.051	0.992	1.039
P35283	Ras-related protein Rab-12	Rab12	27.328	0.989	1.068	1.011	0.981	1.03	1.005	0.929	0.972	0.998	0.983	0.999	1.007	1.061	1.028	1.063	1.147	1.082	1.097	1.083	0.931
Q3UJU9	Regulator of microtubule dynamics protein 3	Rmdn3	52.028	1.007	0.919	0.995	1.024	0.934	0.978	1.02	0.954	0.984	1.003	1.05	1.088	0.985	0.98	1.056	1.032	1.035	1.117	1.126	1.027
Q9ES97	Reticulon-3	Rtn3	103.88		0.848	0.856	0.825	0.994		1.098	0.985	0.867	0.858		0.866	1.09	1.06	1.132		1.124	0.993	1.121	1.056
P11983	T-complex protein 1 subunit alpha	Tcp1	60.448	1.005	0.97	0.962	0.973	0.988	0.908	0.94	0.965	0.919	0.99	0.947	0.961	0.961	0.972	0.999	0.968	1.01	0.958	1.062	1.012
Q9QYA2	Mitochondrial import receptor subunit TOM40 homolog	Tomm40	37.895	0.993	0.894	0.884	0.963	0.961	1.03	1.008	0.938	0.994	1.065	0.949	1.021	0.952	0.991	1.025	0.968	1.021	1.133	1.069	0.92
Q922H9	Zinc finger protein 330	Znf330	35.607				0.93					1.101					0.905					0.937
Q8CFA2	Aminomethyltransferase, mitochondrial	Amt	44.008					1.014					0.93					1.023					1.058
P81269	Cyclic AMP-dependent transcription factor ATF-1	Atf1	29.237			0.955		0.919			0.979		1.1			0.998		0.943			0.963		1.044
Q8C9S4	Coiled-coil domain-containing protein 186	Ccdc186	104.9				0.97					0.998					0.92					0.951
Q9JIG7	Coiled-coil domain-containing protein 22	Ccdc22	70.843	1.011	1.002	0.967	0.984	0.839	0.993	0.933	0.97	0.869	0.89	0.956	0.852	0.917	0.896	1.204	0.856	0.98	0.98	1.051	1.123
Q922B2	Aspartate--tRNA ligase, cytoplasmic	Dars	57.147	0.994	1.04	0.958	1.038	1.032	1	1.081	1.012	0.996	0.979	1.017	1.028	0.999	1.014	1.016	1.047	1.058	1.062	1.097	0.981
Q8C0D5	Elongation factor-like GTPase 1	Efl1	125.78	0.923	1.064		1.004	0.953	1.032	0.92		0.922	0.989	0.978	1.049		0.952	1.05	1.094	0.969		1.076	1.029
Q9Z0N2	Eukaryotic translation initiation factor 2 subunit 3, Y-linked	Eif2s3y	51.13	1.022			1.099		1.103			0.869		0.86			1.066		1.031			0.961
Q9Z1D1	Eukaryotic translation initiation factor 3 subunit G	Eif3g	35.638	0.957	0.937	0.933	0.94	1.016	0.872	0.865	0.987	0.97	1.042	0.945	1.008	0.956	0.953	1.039	1.133	0.892	0.992	1.039	1.01
P48193	Protein 4.1	Epb41	95.91	0.997	0.907	0.936	0.933	0.858	0.932	0.944	0.963	0.985	1.035	1.109	1.054	1.025	0.951	1.104	1.022	1.082	1.102	1.189	1.027
P16110	Galectin-3	Lgals3	27.515	0.687	0.605	0.536	0.508		0.752	1.065	0.556	0.583		1.04	0.792	0.869	1.033		0.987	0.787	1.106	0.98
P70313	Nitric oxide synthase, endothelial	Nos3	132.91			0.893	0.997	0.919			0.913	0.844	1.054			1.041	0.978	0.993			1.04	1.03	1.043
Q8BX94	Oxysterol-binding protein-related protein 2	Osbpl2	55.384		0.949		0.948	1.057		1.13		0.991	0.995		0.918		1.083	1		1		1.152	0.952
Q3UHX2	28 kDa heat- and acid-stable phosphoprotein	Pdap1	20.605	1.027	1.071	1.102	0.959	1.086	0.965	1.018	1.018	0.954	1.048	0.97	0.933	0.955	0.947	0.917	0.929	0.97	0.963	1.08	0.94
Q9D051	Pyruvate dehydrogenase E1 component subunit beta, mitochondrial	Pdhb	38.937	1.065	1.031	1.042	1.072	1.001	1.005	0.973	1.037	1.038	0.981	0.985	1.054	1.012	0.992	0.997	1.038	1.033	1.038	1.051	1.052
Q9JJL8	Serine--tRNA ligase, mitochondrial	Sars2	58.316	0.908	0.951	0.989	0.989	0.991	0.935	1.056	0.957	1.005	0.979	0.966	0.975	0.997	0.977	0.994	1.007	0.977	1.015	1.055	1.021
Q9CZU3	Superkiller viralicidic activity 2-like 2	Skiv2l2	117.64			0.941					1.061					0.995					1.029
Q3UTJ2	Sorbin and SH3 domain-containing protein 2	Sorbs2	132.35	1.115	1.083	1.077	0.987	0.998	1.063	1.113	1.079	1.124	1.133	0.964	0.948	0.98	0.988	0.887	0.981	0.948	0.995	1.052	0.955
Q9CY50	Translocon-associated protein subunit alpha	Ssr1	32.065			0.905	0.884				0.931	0.927				1.164	1.059				1.171	1.127
Q3UHJ0	AP2-associated protein kinase 1	Aak1	103.35	1.057	0.967	1.037	1.047	0.882	1.06	0.979	1.02	1.086	1.474	0.84	1.059	1.034	0.988	0.741	0.988	0.958	1.076	0.953	0.842
Q6NVF9	Cleavage and polyadenylation specificity factor subunit 6	Cpsf6	59.152	0.82	0.809		0.884		1.6	1.399		0.914		1.071	0.823		0.923		0.637	1.053		1.221
Q924X2	Carnitine O-palmitoyltransferase 1, muscle isoform	Cpt1b	88.216	0.981	0.98	0.982	0.919	0.995	0.995	0.986	1.007	0.996	0.999	0.959	1.045	1.056	1.045	1.006	1.051	1.086	1.017	1.104	1.02
Q8BGN2	UPF0462 protein C4orf33 homolog	D3Ertd751e	22.46		1.27	1.485		1.037		1.037	0.743		1.058		0.874	0.971		0.975		0.755	1.234		0.924
Q148W8	Inactive dual specificity phosphatase 27	Dusp27	128.57				0.877	1.012				0.845	0.975				1.069	0.953				1.01	1.078
Q63961	Endoglin	Eng	70.02	1.047				0.952	0.799				1.149	0.919				0.943	0.979				0.945
P30115	Glutathione S-transferase A3	Gsta3	25.36			1.076	0.995	1.07			0.994	0.948	0.964			0.991	0.995	1.013			1.064	1.061	0.972
Q6A0A2	La-related protein 4B	Larp4b	81.626				0.981	0.961				1.008	0.923				0.94	1.077				1.013	1.071
Q3UGS4	Mapk-regulated corepressor-interacting protein 1	Mcrip1	11.101				0.824					0.943					1.058					1.093
Q921S7	39S ribosomal protein L37, mitochondrial	Mrpl37	48.34	1.015	0.932	0.964	0.943	1.004	0.883	1.113	1.014	0.964	0.971	0.873	0.932	1.019	0.965	1.02	0.954	1.002	0.898	1.077	1.036
P13542	Myosin-8	Myh8	222.7	0.973					0.855					0.912					0.942
Q8BFP9	[Pyruvate dehydrogenase (acetyl-transferring)] kinase isozyme 1, mitochondrial	Pdk1	48.994	1.052	1.043	1.001	1.028	1.008	1.042	1.09	1.118	1.02	0.973	1.001	1.01	1.087	1.013	0.983	1.03	1.112	1.062	1.06	0.998
Q8VCI5	Peroxisomal biogenesis factor 19	Pex19	32.733	0.943	1.019	1.035	1.011	1.01	0.978	1.046	1.027	1.037	1.047	0.984	0.903	0.954	0.945	0.97	1.017	0.96	1.001	0.962	0.973
P67778	Prohibitin	Phb	29.82	1.067	1.035	1	0.982	1.017	0.975	0.997	0.963	1.007	0.951	1.021	1.019	0.999	1.017	1.002	1.062	1.049	1.054	1.034	1.025
Q8BIW1	Protein prune homolog	Prune	50.239	1.035	1.107	0.98	1.072	1.005	1.025	1.013	1.016	1.014	0.976	1.005	0.991	0.921	0.901	1.044	1.045	0.99	1.045	0.962	0.98
P35293	Ras-related protein Rab-18	Rab18	23.035	0.965	0.952	0.922	0.925	1.029	0.98	1.048	0.993	0.907	0.914	1.082	0.973	1.032	1.027	1.041	1.035	1.054	1.02	1.164	1.054
P27005	Protein S100-A8	S100a8	10.294	0.368	0.375	0.554	0.406	1.275	0.552	1.777	0.494	0.295	0.24	1.411	0.817	1.14	1.306	1.656	1.239	0.904	1.739	1.617	1.037
Q8BH59	Calcium-binding mitochondrial carrier protein Aralar1	Slc25a12	74.569	1.006	0.95	0.974	0.985	0.96	1.033	1.061	0.991	0.962	1.013	0.999	1.021	1.009	1.034	1.027	1.078	1.036	1.037	1.075	1.03
Q9WTQ5	A-kinase anchor protein 12	Akap12	180.69	0.913	0.899	0.832	0.879	1.06	0.88	0.876	0.829	0.858	0.934	1.016	0.98	1.037	1.039	0.957	1.006	0.942	1.135	1.039	1.068
P48036	Annexin A5	Anxa5	35.752	0.966	0.961	0.901	0.952	1.025	0.981	0.97	0.943	0.919	0.92	0.965	0.936	0.952	0.931	1.039	0.936	0.968	1	1.026	1.049
Q64726	Zinc-alpha-2-glycoprotein	Azgp1	35.332	0.797	0.743	0.927	0.881	0.911	0.913	0.701	0.775	0.832	0.87	1.213	1.24	1.121	1.089	1.171	1.025	1.386	1.168	1.251	1.188
Q8K2Q7	BRO1 domain-containing protein BROX	Brox	46.201	0.897		0.953	1.135	0.953	1.146		1.005	0.77	1.141	1.033		0.95	1.051	0.967	0.981		1.031	1.19	0.929
Q8BMK4	Cytoskeleton-associated protein 4	Ckap4	63.691	0.892	0.827	0.832	0.785	0.939	0.937	0.853	0.836	0.854	0.904	0.973	0.98	0.941	0.917	1.101	1.018	1.02	0.913	1.028	1.09
Q9DBC3	Cap-specific mRNA (nucleoside-2'-O-)-methyltransferase 1	Cmtr1	95.675	0.964	0.94	0.862			0.999	1.033	1.099			0.905	0.922	0.952			0.971	0.944	0.953
Q9JMK2	Casein kinase I isoform epsilon	Csnk1e	47.321		0.973	0.956	0.812			1.049	0.938	0.932			0.932	0.965	1.01			1.025	1.02	0.955
Q99388	Component of Sp100-rs	Csprs	24.061					1.021					1.01					0.973					1.004
Q9ESX5	H/ACA ribonucleoprotein complex subunit 4	Dkc1	57.401	0.989	1.026	0.913			0.996	1.009	1.143			0.96	1.008	1.025			1.087	1.065	0.936
Q8BL66	Early endosome antigen 1	Eea1	160.91	0.979	1.057	0.968	1.012	1.003	0.989	0.956	1.003	0.994	0.957	1.027	1.007	0.938	1.012	0.996	1.05	0.983	1.02	1.034	1.051
Q9CPS6	Histidine triad nucleotide-binding protein 3	Hint3	18.787	1.09	1.036	0.966	1.059	0.963	1.203	1.115	1.311	0.942	0.979	0.949	1.035	0.966	0.941	1.028	1.017	1.043	1.025	0.937	1.053
Q9Z2I0	LETM1 and EF-hand domain-containing protein 1, mitochondrial	Letm1	82.988	1.021	0.977	1.041	1.022	0.988	1.073	1.055	1.011	1.017	1.027	1.094	1.012	1	1.037	1.01	1.083	1.113	1.03	1.093	1.001
Q80UM7	Mannosyl-oligosaccharide glucosidase	Mogs	91.83				0.951	1.05				0.853	0.91				0.925	1.115				1.161	0.944
Q8C5H8	NAD kinase 2, mitochondrial	Nadk2	50.858	1.028	0.997	0.977	1.029	1.053	1.006	1.109	1.02	1.003	0.974	1.075	0.973	1.024	1.065	0.968	1.035	1.025	1.076	1.058	1.073
Q9EQU5	Protein SET	Set	33.377	0.926	1.053	0.924	0.991	1.387	1.026	0.988	0.97	0.91	0.827	0.957	0.86	0.932	0.893	0.94	0.959	0.959	0.94	1.037	0.832
Q9D554	Splicing factor 3A subunit 3	Sf3a3	58.841		0.98		0.932	0.936		0.999		0.98	0.894		1.085		0.989	1.064		1.044		0.994	1.199
Q8BRH0	Transmembrane and TPR repeat-containing protein 3	Tmtc3	104.2		0.978					1.017					1.057					1.091
Q9D0L4	Uncharacterized aarF domain-containing protein kinase 1	Adck1	59.735	0.927	0.874	0.936	0.914	1.009	1.097	1.108	0.891	0.918	0.97	1.031	1.001	1.026	1.028	0.979	1.037	1.013	1.016	1.195	0.961
Q8VDN2	Sodium/potassium-transporting ATPase subunit alpha-1	Atp1a1	112.98	1.007	0.935	1.038	0.937	0.942	1.018	0.974	0.948	0.987	1.049	0.97	1.035	1.063	1.003	1.011	1.065	1.07	1.02	1.123	0.961
P62814	V-type proton ATPase subunit B, brain isoform	Atp6v1b2	56.55	0.939	0.825	0.894	0.926	1.022	0.992	0.99	0.993	0.95	0.953	0.994	0.948	0.963	0.978	1.027	1.039	0.956	0.991	1.07	1.007
P08122	Collagen alpha-2(IV) chain	Col4a2	167.32	1.208	1.074	1.025	0.91	0.993	1.193	1.088	1.031	1.028	1.111	1.217	0.943	0.919	1.043	0.959	1.089	1.016	0.958	1.216	0.96
O35435	Dihydroorotate dehydrogenase (quinone), mitochondrial	Dhodh	42.699	1.048	0.962	0.973	1.017	0.977	0.977	0.925	0.982	0.905	0.983	1.054	1.086	1.026	1.058	0.989	1.083	1.096	1.064	1.12	1.014
Q9DD18	D-tyrosyl-tRNA(Tyr) deacylase 1	Dtd1	23.384	1.029			0.933	0.925	1.01			1.153	1.128	0.955			1.02	0.958	1.043			0.993	0.987
Q00612	Glucose-6-phosphate 1-dehydrogenase X	G6pdx	59.262	0.591	0.603	0.768	0.654	0.987	0.717	1.141	0.876	0.636	0.693	1.172	0.837	1.011	1.078	1.223	1.066	1.056	1.081	1.173	1.109
P08752	Guanine nucleotide-binding protein G(i) subunit alpha-2	Gnai2	40.489	0.963	0.881	0.864	0.959	0.993	1.015	0.984	1.036	0.949	0.997	1.014	1.01	1.035	1.062	1.028	1.106	1.063	1.067	1.089	0.984
Q64433	10 kDa heat shock protein, mitochondrial	Hspe1	10.963	1.051	1.072	1.131	1.114	1.007	0.955	0.913	0.94	1.004	0.961	0.94	1.072	0.936	0.921	1.046	1.012	0.99	1.007	1.025	1.035
Q6GV12	3-ketodihydrosphingosine reductase	Kdsr	35.955				0.916					1.069					0.992					1.023
P97287	Induced myeloid leukemia cell differentiation protein Mcl-1 homolog	Mcl1	35.217	0.885				1.129	0.912				0.825	1.059				1.015	1.081				1.058
Q61879	Myosin-10	Myh10	228.99				0.896	0.94				0.936	0.898				0.969	1.092				1.013	1.111
Q80YV4	Pantothenate kinase 4	Pank4	91.521	1.039	0.978	1.133	0.97	1.044	1.046	0.935	0.978	0.98	1.029	0.96	0.973	0.901	0.98	0.954	1.041	1.014	0.9	0.958	1.001
Q3UPH1	Protein PRRC1	Prrc1	46.297	0.917					0.884					0.916					0.944
O35551	Rab GTPase-binding effector protein 1	Rabep1	99.523				1.029	1.105				1.014	0.943				1.047	0.928				1.003	1.034
Q9D0T1	NHP2-like protein 1	Snu13	14.173		0.924			0.978		1.047			0.984		0.985			1.037		1.065			1.019
P58404	Striatin-4	Strn4	81.644	1.004		0.958	0.992		0.925		0.961	0.994		0.932		1.018	0.927		0.98		1.026	0.961
Q8K0Z7	Translational activator of cytochrome c oxidase 1	Taco1	32.314	1.048	1.039	1.009	0.866	0.955	1.045	1.013	1.002	0.917	1.036	0.956	0.961	1.019	1.008	1.004	1.016	1.059	0.943	1.053	1.03
Q8BG60	Thioredoxin-interacting protein	Txnip	44.363	0.971	1.068	0.939	1.099	1.079	1.237	1.252	0.984	0.931	0.953	1.034	1.091	1.06	1.214	1.033	1.156	1.063	1.24	1.199	0.943
Q9CR09	Ubiquitin-fold modifier-conjugating enzyme 1	Ufc1	19.481	1.026	1.051	0.93			1.067	1.139	1.136			0.989	0.892	0.928			0.953	0.961	0.983
Q9CQQ7	ATP synthase F(0) complex subunit B1, mitochondrial	Atp5f1	28.948	1.048	0.95	0.965	0.974	1.028	1.124	1.086	0.989	1.063	0.969	1.005	1.049	1.058	1.025	0.99	1.038	1.08	1.043	1.095	1.026
P42932	T-complex protein 1 subunit theta	Cct8	59.555	0.917	0.993	0.923	0.955	1.006	0.955	0.984	0.971	0.931	0.971	1.015	0.994	0.944	0.951	1.013	1.018	0.99	0.972	1.052	1.031
Q9D0M3	Cytochrome c1, heme protein, mitochondrial	Cyc1	35.327	0.979	0.948	1.029	0.921	0.937	0.976	1	1.059	1.032	1.1	0.925	1.003	1.11	0.997	0.99	1	1.089	0.943	1.151	0.994
P70348	Chorion-specific transcription factor GCMa	Gcm1	49.589	0.983					0.936					1.106					1.139
Q8BTZ7	Mannose-1-phosphate guanyltransferase beta	Gmppb	39.916	0.948			0.936		0.964			1.013		0.942			0.935		1.001			0.932
Q64282	Interferon-induced protein with tetratricopeptide repeats 1	Ifit1	53.737		0.666					0.732					0.793					0.817
Q8BW75	Amine oxidase [flavin-containing] B	Maob	58.557	1.093	1.052	1.068	1.016	1.033	1.113	1.048	1.063	1.125	1.026	1.133	1.045	1.097	1.084	0.981	1.104	1.158	1.084	1.148	1.007
Q8BK30	NADH dehydrogenase [ubiquinone] flavoprotein 3, mitochondrial	Ndufv3	11.813	1.104	1.098	1.052	1.257	1.06	0.915	0.911	0.952	0.983	0.892	0.987	1.152	0.946	0.973	1.021	1.043	1.055	1.106	0.931	1.097
Q7TPW1	Nexilin	Nexn	72.107	1.079	1.085	1.032	1.053	1.01	0.995	1.025	1.105	1.107	0.973	1.057	0.998	1.005	0.97	0.96	1.042	0.996	1.063	0.979	1.062
P70261	Paladin	Pald1	96.739	0.951					1.094					1.017					1.048
Q9WU28	Prefoldin subunit 5	Pfdn5	17.356	0.958		0.997	0.961	1.003	0.969		0.891	0.93	0.99	1.026		0.943	1.002	0.983	1.004		1.076	0.953	1.039
Q8BG32	26S proteasome non-ATPase regulatory subunit 11	Psmd11	47.436	0.953	0.998	0.939	1.016	1.042	0.964	1.029	0.975	0.914	0.97	0.999	0.94	0.932	0.984	1.01	0.989	0.998	1.034	0.983	1.008
P42669	Transcriptional activator protein Pur-alpha	Pura	34.883	1.07	1.007	1.04	1.061	1.008	1.012	0.969	1.035	1.112	1.029	0.931	1.006	0.93	0.969	0.976	0.975	0.973	1.053	0.956	1
Q8VEE4	Replication protein A 70 kDa DNA-binding subunit	Rpa1	69.036	1.037		0.965	1.01		1.047		0.972	0.981		0.986		1.03	1.085		1.096		1.061	1.038
P47964	60S ribosomal protein L36	Rpl36	12.215	0.938	0.92	0.833	0.928	1.026	0.931	1.068	1.185	0.921	1.03	0.948	1.03	1.132	1.013	0.969	0.904	1.067	1	1.295	0.977
Q924D0	Reticulon-4-interacting protein 1, mitochondrial	Rtn4ip1	43.371	1.001	1.014	0.994	1.001	1.012	0.994	1.06	1.03	1.054	1.03	0.991	1.038	1.047	1.029	1.002	1.069	1.101	1.086	1.007	0.995
Q6P6M7	O-phosphoseryl-tRNA(Sec) selenium transferase	Sepsecs	55.325	0.99	0.936	1.035	1.098	1.115	1.09	1.058	0.926	0.924	0.849	1.003	1.202	0.951	1.028	1.006	1.069	1.151	1.071	0.998	1.056
Q9Z2I8	Succinate--CoA ligase [GDP-forming] subunit beta, mitochondrial	Suclg2	46.839	1.098	1.119	1.069	1.039	1.019	1.033	1.042	1.075	1.068	1.009	1.043	1.011	1.054	1.032	0.935	1.066	1.06	1.055	1.026	1.022
Q9D1D4	Transmembrane emp24 domain-containing protein 10	Tmed10	24.911	0.944	0.966	0.943	0.918	0.965	0.999	0.997	0.974	0.974	1.01	0.997	1.027	1.059	1.016	1.043	1.095	1.054	1.007	1.096	1.043
P21107	Tropomyosin alpha-3 chain	Tpm3	32.994	1.114	1.114	1.099	1.06	1.061	0.897	0.961	0.88	0.916	0.856	0.959	1.005	1.001	0.998	1.052	1.044	1.021	1.037	1.02	1.042
Q924C5	Alpha-protein kinase 3	Alpk3	180.2	1.026	1.07	1.071	1.018	0.961	1.043	1.01	1.173	1.224	1.268	1.119	0.997	1.022	0.995	0.815	1.094	0.969	1.103	1.002	0.924
P50518	V-type proton ATPase subunit E 1	Atp6v1e1	26.157	1.025	1.09	1	0.998	0.988	0.973	1.017	0.897	0.875	0.892	0.913	0.955	0.951	0.931	1.101	0.941	0.972	1.009	1.054	1.014
O54962	Barrier-to-autointegration factor	Banf1	10.102	1.087	1.022		0.946	0.783	0.98	0.954		1.05	1.229	0.942	1.003		1.018	0.908	0.924	0.905		1.091	1.062
Q4VAA2	Protein CDV3	Cdv3	29.729	0.934	1.042	1.139	1.058	1.027	1.02	0.973	0.947	1.106	1.099	0.943	0.947	0.88	0.867	0.874	0.913	0.806	0.915	1.046	0.96
Q9R1K9	Centrin-2	Cetn2	19.796		1.018	1.039				0.932	1.057				1.067	0.968				1.138	0.955
Q922J3	CAP-Gly domain-containing linker protein 1	Clip1	155.81	0.965	0.991	0.954	0.988	1.026	1.018	0.944	1.042	1.026	1.009	0.992	1.011	0.967	0.995	0.97	1.018	0.995	1.036	1.02	1.011
Q8K1Z0	Ubiquinone biosynthesis protein COQ9, mitochondrial	Coq9	35.082	1.059	1.091	1.051	1.137	1.019	1.008	0.897	1.044	1.012	0.974	1.038	1.049	1.019	0.984	0.966	1.078	1.024	1.052	0.975	1.074
Q61655	ATP-dependent RNA helicase DDX19A	Ddx19a	53.932	0.982	1.008	1.11	1.016	0.988	1.015	1.152	0.958	0.991	1.009	0.958	0.883	0.988	0.962	0.949	1.018	0.891	0.938	1.007	1.023
Q91YE3	Egl nine homolog 1	Egln1	43.11	1.151	0.956	1.045	1.154	0.968	1.003	0.911	1.045	1.056	1.09	0.982	0.953	0.999	0.94	0.977	0.985	1.083	1.042	0.897	0.984
Q3ULJ0	Glycerol-3-phosphate dehydrogenase 1-like protein	Gpd1l	38.225	0.998	1.074	1.003	1.071	1.07	1.03	1.048	0.994	0.966	0.977	0.931	0.954	0.832	0.944	0.954	0.914	0.861	1.004	0.951	1.017
P38647	Stress-70 protein, mitochondrial	Hspa9	73.46	1.057	1.048	1.064	1.045	0.982	0.994	0.967	1.057	1.019	0.997	0.985	1.047	0.969	0.993	1.007	1.028	1.024	1.023	1.035	1.034
P24547	Inosine-5'-monophosphate dehydrogenase 2	Impdh2	55.814		0.981	0.785	0.943	1.106		0.908	0.971	0.91	0.876		0.983	0.914	0.96	1.038		1.038	0.973	0.977	1.019
Q9CPY7	Cytosol aminopeptidase	Lap3	56.141	0.965	1.02	0.991	1.022	1.014	0.966	0.94	1.008	0.963	1.009	0.949	0.968	0.972	0.902	0.942	0.942	0.988	0.939	0.988	1.013
Q99M04	Lipoyl synthase, mitochondrial	Lias	41.879			1.013	1.027	0.93			0.92	1.003	0.996			0.93	0.964	1.058			0.991	1.009	1.038
P97823	Acyl-protein thioesterase 1	Lypla1	24.687	1.037	1.076	1.064	1.131	0.99	1.017	0.992	1.019	1.058	1.067	1.004	1.012	1.006	0.903	0.941	0.974	1.036	1.008	1.001	0.988
Q63844	Mitogen-activated protein kinase 3	Mapk3	43.066	0.944	0.93	0.932	0.955	1.103	1.036	1.055	0.946	1	0.811	0.945	1.033	0.851	1.04	0.983	0.967	0.984	1.009	0.89	1.141
Q99N87	28S ribosomal protein S5, mitochondrial	Mrps5	48.206	1.04	1.023	1.061	0.998	0.964	0.922	1.02	1.032	0.941	0.988	0.999	1.054	0.994	0.931	1.003	1.008	0.98	1.013	1.055	1.068
P57724	Poly(rC)-binding protein 4	Pcbp4	41.398	0.997					0.953					0.977					1.005
P24369	Peptidyl-prolyl cis-trans isomerase B	Ppib	23.713	0.975	0.934	0.97	0.955	0.951	0.884	0.87	0.905	0.882	0.944	0.924	1.059	0.989	0.943	1.056	1.011	1.014	0.986	1.055	1.05
Q8BJY1	26S proteasome non-ATPase regulatory subunit 5	Psmd5	55.971	0.964	1.019	0.867		1.092	1.108	1.013	1.042		0.949	0.986	0.996	1.022		0.992	1.029	0.958	1.15		0.975
Q66GT5	Phosphatidylglycerophosphatase and protein-tyrosine phosphatase 1	Ptpmt1	21.942		0.941			0.982		1.09			0.93		1.112			1.038		1.134			1.079
Q8C2Q3	RNA-binding protein 14	Rbm14	69.448	1.018	0.958	0.864	0.931	0.994	0.95	0.999	0.942	1.09	1	0.907	0.981	1	0.888	1.003	1.024	0.875	1.083	0.889	1.047
Q8VH51	RNA-binding protein 39	Rbm39	59.406	0.937	0.973	0.829	0.886	0.985	0.892	0.926	0.984	0.986	0.897	0.99	0.985	1.007	0.964	1.087	1.011	1.057	0.995	1.051	1.066
Q04207	Transcription factor p65	Rela	60.211					0.945					1.04					0.999					1.028
Q5SXY1	Cytospin-B	Specc1	118.1	0.94					1.003					0.974					1.002
Q8BFZ1	Trans-2,3-enoyl-CoA reductase-like	Tecrl	41.892	0.996	0.856	1.072	0.899	1.135	0.902	1.065	1.096	1.082	0.955	1.181	1.017	0.93	0.923	0.986	1	1.087	1.069	1.106	0.922
Q8BYU6	Torsin-1A-interacting protein 2	Tor1aip2	54.495	0.92	0.875	0.941		0.956	1.066	1.14	0.979		0.976	1.024	1.016	1.024		1.008	1.033	1.05	1.023		1.086
Q9QY76	Vesicle-associated membrane protein-associated protein B	Vapb	26.946	1.019	0.978	1.049	0.948	0.974	1.093	1.047	1.049	1.012	1.037	1.022	1.016	1.022	1.044	0.973	1.035	1.087	1.068	1.056	0.979
O88967	ATP-dependent zinc metalloprotease YME1L1	Yme1l1	80.027	0.978	0.87	1.022	0.997	0.881	1.009	1.071	0.933	1.001	1.091	0.951	0.925	1.092	0.956	1.021	0.98	0.992	0.992	1.105	1.019
Q6P9Y7	Zinc finger protein 82	Zfp82	62.121	1.086	1.081		1.14	1.026	1.046	0.953		1.013	0.931	1.008	1.058		1.05	1.005	1.102	1.067		1.01	1.061
Q8JZN5	Acyl-CoA dehydrogenase family member 9, mitochondrial	Acad9	68.721	0.942	0.93	0.929	1	1.017	0.97	1.049	0.971	0.926	0.947	1.035	1.023	0.972	1.002	1.013	1.039	1.043	1.077	1.023	1.006
P68134	Actin, alpha skeletal muscle	Acta1	42.051	0.673	0.796	0.816	0.783	1.072	1.071	1.178	1.051	0.945	0.931	0.91	0.761	0.82	0.862	1.029	0.764	0.86	0.849	1.078	0.953
Q9JLZ3	Methylglutaconyl-CoA hydratase, mitochondrial	Auh	33.395	1.102	1.026	1.017	1.085	1.016	0.984	1.059	0.996	0.984	1.003	1.034	1.063	0.99	1.043	1.012	1.048	1.101	1.085	1.077	0.973
Q8BVP5	Casein kinase I isoform gamma-2	Csnk1g2	47.582					1.061					0.97					0.976					1.003
Q8BUV3	Gephyrin	Gphn	83.281	0.945	0.994	0.924	0.922	0.986	1.043	0.912	1.009	0.865	1.018	1.045	0.99	0.923	0.956	0.977	1.009	1.02	1.05	0.917	1.032
P51855	Glutathione synthetase	Gss	52.246	1.012	0.955	0.993	1.023	1.059	1.09	1.059	1.007	0.984	1.033	0.966	0.89	0.852	0.972	0.965	0.915	0.967	0.989	0.944	0.96
P97825	Hematological and neurological expressed 1 protein	Hn1	16.08		0.937	1.203		1.052		0.973	0.868		0.907		0.983	0.873		1.08		1.085	0.951		0.981
O88447	Kinesin light chain 1	Klc1	61.449		1.002	0.982	0.998	0.995		0.948	0.879	0.937	0.98		0.943	1.05	0.93	1.012		1.032	0.924	1.06	1.031
Q8VCM4	Lipoyltransferase 1, mitochondrial	Lipt1	42.145		0.999		1.255	0.991		1.084		0.866	1.024		1.056		1.01	0.987		1		1.133	1.007
A2APY7	Arginine-hydroxylase NDUFAF5, mitochondrial	Ndufaf5	38.404	0.958	1.042	1.025	1.026	0.971	0.995	0.917	0.977	0.931	0.913	0.985	0.988	0.959	0.982	1.028	0.987	0.997	0.987	1.032	1.078
Q6GQT9	Nodal modulator 1	Nomo1	133.42	0.988	1.002	0.906	0.947	1.009	1.02	0.932	1.03	0.964	1.002	1.064	1.032	1.06	1.034	0.978	1.055	1.067	1.057	1.111	1.022
Q9D8H7	Metalloendopeptidase OMA1, mitochondrial	Oma1	58.877	1.051		1.002	0.947		1.002		0.98	0.925		0.953		1.089	1.017		1.063		0.982	1.1
Q3TIU4	2',5'-phosphodiesterase 12	Pde12	67.513	0.949		1.024		0.96	1.059		1.042		0.974	0.98		0.944		1.031	1.057		0.924		1.058
Q6PDH0	Pleckstrin homology-like domain family B member 1	Phldb1	150.07	1.042	1.008	1.015	0.94	1.043	0.96	0.956	1.059	0.993	1.06	1.019	1.015	0.985	1.013	0.894	1.05	0.998	1.011	1.006	1
Q8CIH5	1-phosphatidylinositol 4,5-bisphosphate phosphodiesterase gamma-2	Plcg2	147.59	0.772		0.897	0.837		0.992		1.266	0.714		1.099		0.942	1.004		1.006		0.927	1.198
Q8BND5	Sulfhydryl oxidase 1	Qsox1	82.784	0.74	0.559	0.705	0.636	0.933	0.645	0.645	0.604	0.589	0.799	1.023	1.105	1.154	1.046	1.15	1.086	1.243	1.047	1.016	1.242
Q60973	Histone-binding protein RBBP7	Rbbp7	47.789		0.869	0.911	1.061	0.867		0.988	1.015	0.95	1.048		0.872	0.93	0.771	1.176		1.03	0.964	0.933	0.926
Q8BTE0	Succinate dehydrogenase assembly factor 4, mitochondrial	Sdhaf4	11.888	1.067	1.127	1.059	1.145	0.992	0.967	1.015	0.977	0.985	0.969	1.015	1.075	0.971	0.974	1.011	1.006	1.015	1.065	1.055	1.048
P48962	ADP/ATP translocase 1	Slc25a4	32.904	1.018	0.972	1.068	0.981	0.946	1.009	0.957	0.927	0.975	1.029	1.007	1.07	0.971	1.005	0.997	1.044	1.065	1.013	1.065	1.006
P52196	Thiosulfate sulfurtransferase	Tst	33.466	0.977	0.921	0.923	0.981	1.066	0.964	1.057	0.935	0.981	0.958	0.983	0.904	0.914	0.977	0.941	0.96	0.982	0.996	0.896	1.017
Q99K23	Ufm1-specific protease 2	Ufsp2	52.515				0.995					0.948					1.048					1.077
Q9EPU0	Regulator of nonsense transcripts 1	Upf1	123.97	0.99	0.928	0.957	0.876	0.96	1.012	1.053	1.013	1.115	1.023	1.044	0.947	1.011	0.89	1	1.013	1.017	0.943	1.05	1.006
Q9CPX8	Cytochrome b-c1 complex subunit 10	Uqcr11	6.5386		0.95	1.045				1.143	1.244				0.819	0.885				0.933	0.818
Q9WV32	Actin-related protein 2/3 complex subunit 1B	Arpc1b	41.063	0.703	0.799	0.856	0.786		0.787	0.984	0.853	0.839		0.999	0.922	0.988	0.987		1.006	0.96	0.984	1.053
Q9D898	Actin-related protein 2/3 complex subunit 5-like protein	Arpc5l	16.98	1.109	1.038	1.019	1.006	1.063	0.939	1.006	0.961	1.04	0.984	0.991	0.942	0.95	0.969	1.016	1.043	0.987	1.003	1.01	0.955
P01027	Complement C3	C3	186.48	0.564	0.433	0.612	0.584	0.803	0.577	0.716	0.596	0.564	0.849	1.049	1.03	0.977	1.127	1.063	1.047	1.121	1.006	0.832	1.383
Q9JLQ0	CD2-associated protein	Cd2ap	70.449	0.979	0.952		1.008	1.002	1.01	0.938		0.958	0.93	1.004	0.906		0.912	1.007	0.959	0.893		0.993	1.089
Q8BRT1	CLIP-associating protein 2	Clasp2	140.74	1.011	0.864	0.89	0.998	1.036	1.138	0.97	1.029	0.999	1.009	1.053	1.024	1.151	0.931	1.039	1.037	1.14	1.11	1.159	0.891
Q99LJ0	CTTNBP2 N-terminal-like protein	Cttnbp2nl	69.84	1.005		0.925	0.927		0.838		0.948	0.95		1.082		0.964	0.9		0.79		1.041	1.196
Q8C460	ERI1 exoribonuclease 3	Eri3	37.189	1.027	1.06			0.972	1.088	0.998			1.126	0.928	0.958			0.92	0.988	0.918			0.975
Q8VE88	Protein FAM114A2	Fam114a2	54.044		0.958	1.009	0.99	0.976		1.016	1.057	1.059	0.98		0.98	0.926	0.954	0.948		0.876	0.942	0.973	1.12
O08917	Flotillin-1	Flot1	47.513	0.908	0.917	0.926	0.912	0.974	1.112	0.951	0.947	1.032	1.004	0.944	1.048	1.073	1.005	0.951	1.071	1.083	1.023	0.968	1.013
Q8K2I3	Dimethylaniline monooxygenase [N-oxide-forming] 2	Fmo2	60.974	1.14			0.913	1.01	1.093			1.152	1.1	0.997			1.171	0.909	1.071			1.115	0.974
P29391	Ferritin light chain 1	Ftl1	20.802	0.99	1.064	1.045	1.085	0.853	1.089	0.961	1.15	1.083	1.114	1.032	0.92	0.766	0.954	1.031	0.914	0.903	1.021	0.996	0.995
P70699	Lysosomal alpha-glucosidase	Gaa	106.25	1.043				0.995	1.072				1.038	1.038				0.943	1.004				1.031
Q2TPA8	Hydroxysteroid dehydrogenase-like protein 2	Hsdl2	54.208	1.071	1.075	1.004	1.052	1.046	1.011	0.987	0.97	1.028	1.052	0.928	0.981	0.993	0.969	0.928	0.977	0.982	1.057	0.945	0.967
Q02257	Junction plakoglobin	Jup	81.8	1.054	1.038	1.004	1.02	1.008	1.041	1.029	1.071	1.046	1.06	0.97	0.957	0.992	0.961	0.985	0.999	0.963	0.978	1.074	0.983
Q9CY73	39S ribosomal protein L44, mitochondrial	Mrpl44	37.527		0.901	0.978	0.976	0.835		1.047	0.963	0.947	1.068		0.985	1.011	0.907	1.007		0.925	0.858	1.117	1.116
Q9QZS3	Protein numb homolog	Numb	70.812	0.98		0.923	0.981		0.992		0.924	0.964		1.046		0.993	0.928		1.101		0.98	0.966
Q60996	Serine/threonine-protein phosphatase 2A 56 kDa regulatory subunit gamma isoform	Ppp2r5c	60.824	1.053	0.99			0.966	0.856	0.899			1.102	1.106	1.075			0.866	1.046	1.014			1.068
O08807	Peroxiredoxin-4	Prdx4	31.052	0.934	1.217	0.998	0.96	1.083	1.119	1.072	1.05	1.002	0.988	0.923	0.912	0.824	0.955	0.967	0.916	0.873	0.987	0.945	0.985
Q8R3K3	Pentatricopeptide repeat-containing protein 2, mitochondrial	Ptcd2	43.843	0.99		1.047	1.029	0.967	0.952		0.996	0.987	1.066	1.002		1.065	0.92	0.989	1.036		0.999	1.066	0.982
P35235	Tyrosine-protein phosphatase non-receptor type 11	Ptpn11	68.46	1.02	0.936	1.046	0.953	0.962	0.97	1.016	0.967	1.015	1.079	0.957	0.918	0.908	0.947	0.999	0.983	0.893	1.01	0.997	0.972
P99027	60S acidic ribosomal protein P2	Rplp2	11.651	0.989	1.029	0.96	0.919	0.974	0.923	0.916	0.919	0.932	0.919	1.003	0.973	1.01	1.005	1.033	0.938	1.068	1.018	1.039	1.097
Q9Z108	Double-stranded RNA-binding protein Staufen homolog 1	Stau1	53.924		0.889	0.953	0.983			0.888	0.798	1.1			1.057	0.954	1.014			0.935	1.109	1.062
Q9R0P9	Ubiquitin carboxyl-terminal hydrolase isozyme L1	Uchl1	24.838	1.171	1.126	1.117			0.984	0.909	1.016			0.963	0.953	0.854			0.972	0.903	0.971
Q6P5E4	UDP-glucose:glycoprotein glucosyltransferase 1	Uggt1	176.43	0.954	0.947	0.926	0.927	0.972	1.009	1.004	0.97	0.951	1.003	1.081	1.004	1.106	1.042	1.026	1.035	1.092	1.078	1.18	1.015
P46467	Vacuolar protein sorting-associated protein 4B	Vps4b	49.419	1.008			0.949	0.993	0.853			0.924	0.958	0.859			0.971	1.052	0.977			0.966	1.016
E9QMW4	Uncharacterized protein C16orf96 homolog	---	127.66	1.027		1.038		1.042	1.078		1.037		0.952	0.967		0.993		1.012	1.057		0.984		1.008
Q8CJG0	Protein argonaute-2	Ago2	97.303	1.054	0.973	1.279	1.004	0.953	0.981	0.966	0.863	1.04	1.084	1.064	0.981	0.846	1.003	1.078	1.105	1.058	1.035	0.964	0.939
Q8R2G4	Ecto-ADP-ribosyltransferase 3	Art3	42.014	1.052	0.992	1.089	1.059	0.982	1.024	1.055	0.928	0.984	1.044	0.877	1.036	0.993	0.933	1.038	1.01	0.955	1.07	0.961	1.009
Q61335	B-cell receptor-associated protein 31	Bcap31	27.956	0.977	0.924	0.981	0.911	0.95	1.1	1.013	0.976	0.983	1.006	1.03	1.035	1.059	1.022	1.047	1.093	1.048	1.037	1.136	1.014
P23927	Alpha-crystallin B chain	Cryab	20.069	0.97	1.008	1.032	1.051	1.019	0.965	0.905	0.959	0.984	0.918	0.975	1.02	0.946	0.952	1.009	0.971	0.982	1.006	1.016	1.053
Q62426	Cystatin-B	Cstb	11.045	1.074		1.01	1.022	1.015	0.907		1.081	1.027	1.057	0.902		0.861	0.988	0.932	0.928		0.941	0.913	0.996
O54734	Dolichyl-diphosphooligosaccharide--protein glycosyltransferase 48 kDa subunit	Ddost	49.027	0.996	0.948	0.948	0.817	0.98	0.985	0.94	0.966	1.044	0.977	1.033	1.006	1.003	1.1	1.061	1.04	1.038	1.066	1.204	0.99
Q9CXJ1	Probable glutamate--tRNA ligase, mitochondrial	Ears2	58.326	1.032	0.94	0.909	0.954	1.014	0.972	0.987	0.954	0.991	0.972	0.949	0.999	0.992	1.001	1.012	0.977	1.069	1.025	1.003	1.006
Q8VHX6	Filamin-C	Flnc	291.12	0.877	0.875	0.838	0.879	1.048	0.903	0.942	0.917	0.941	0.922	1.08	0.929	0.928	1.049	0.941	1.067	0.991	0.904	1.015	1.078
P18872	Guanine nucleotide-binding protein G(o) subunit alpha	Gnao1	40.084		1.04	1.043		0.891		1.001	1.066		1.13		0.942	1.021		0.985		1.029	0.999		0.997
Q9JL35	High mobility group nucleosome-binding domain-containing protein 5	Hmgn5	45.343		1.198	1.076		1.08		1.106	0.99		0.918		0.963	0.977		1.017		0.971	1.062		1
Q5EBG6	Heat shock protein beta-6	Hspb6	17.521	1.014	1.039	1.036	1	1.035	1.068	0.999	1.057	1.057	0.996	0.983	1.02	0.975	0.952	0.969	0.982	1.036	0.947	1.055	1.006
Q8BGI7	Leucine-rich repeat-containing protein 39	Lrrc39	39.06	0.953	0.993	0.96	1.164	1.092	1.073	1.16	1.021	1.183	1.011	1.029	0.969	1.02	0.927	0.949	0.996	1.028	1.127	0.927	0.945
Q9CQL4	39S ribosomal protein L20, mitochondrial	Mrpl20	17.595			1.02		0.932			0.999		0.98			0.99		1.042			1.012		1.073
A2AMM0	Muscle-related coiled-coil protein	Murc	41.008	1.055	1.009	1.077	1.026	0.969	1.012	0.997	1.014	0.99	1.036	0.96	0.961	0.915	0.947	0.976	0.969	0.94	0.926	1.022	1.027
Q64669	NAD(P)H dehydrogenase [quinone] 1	Nqo1	30.959	0.959	1.081	0.983	1.046	1.043	1.176	1.218	1.194	1.13	1.16	1.014	0.911	0.859	1.053	0.877	1.027	0.906	1.045	0.956	0.903
Q9WUA3	ATP-dependent 6-phosphofructokinase, platelet type	Pfkp	85.454	0.978	0.976	0.947	0.878	1.142	0.822	0.924	0.898	0.953	0.936	0.871	0.927	0.871	0.849	0.941	0.997	0.91	0.824	0.891	0.952
Q8BXQ2	GPI transamidase component PIG-T	Pigt	65.704					0.953					0.989					1.026					1.053
O08795	Glucosidase 2 subunit beta	Prkcsh	58.792	0.995	0.888	0.98	0.884	0.957	0.845	0.972	0.887	0.908	0.918	0.999	1.017	1.009	0.987	1.074	1.064	0.999	0.943	1.127	1.085
Q3TLH4	Protein PRRC2C	Prrc2c	310.89	0.928		1.062	1.056	1.047	0.932		0.914	0.966	0.983	1.043		0.884	0.88	0.95	0.931		0.943	0.952	1.03
Q5M8N4	Epimerase family protein SDR39U1	Sdr39u1	32.994	1.051	1.03	0.964	1.046	1.075	1.086	1.079	1.035	1.045	0.949	1.026	1.019	0.981	1.063	1.012	1.018	1.077	1.084	1.022	1.032
P82347	Delta-sarcoglycan	Sgcd	32.133	0.97	0.967	1.012	0.967	0.943	1.016	1.035	1.001	1.025	1.064	0.986	1.01	1.047	1.028	0.982	1.028	1.06	1.074	1.039	0.981
Q3ULF4	Paraplegin	Spg7	85.995	1.007	0.984	1.02	0.946	1.002	1.08	1.072	0.989	0.999	1.067	1.048	1.052	1.052	1.049	0.958	0.99	1.106	1.066	1.096	1.035
Q8R086	Sulfite oxidase, mitochondrial	Suox	60.755	1.073	1.048	1.041	0.986	1.022	1.034	0.93	1.063	1.057	1.031	0.943	0.94	0.964	0.917	0.988	0.914	1.046	0.952	0.963	1
Q8K4L3	Supervillin	Svil	243.16	0.975	0.972	0.913	0.953	1.005	1.056	0.952	1.016	0.984	0.993	1.03	0.936	1.007	1.016	0.985	1.034	1.016	1.033	0.981	1.037
Q8BLY2	Probable threonine--tRNA ligase 2, cytoplasmic	Tarsl2	91.317	1.001	1.028	0.956	1.02	0.948	0.915	0.999	0.885	0.964	1.096	1.055	1.041	0.949	0.985	0.97	0.977	1.051	1.106	1.035	0.961
O35857	Mitochondrial import inner membrane translocase subunit TIM44	Timm44	51.091	1.006	0.998	0.995	1.002	0.993	1.017	1.031	0.99	0.933	0.975	0.974	0.957	0.973	1.002	0.989	0.976	1.01	0.991	0.994	1.053
Q9D880	Mitochondrial import inner membrane translocase subunit TIM50	Timm50	39.776	0.989	0.915	0.95	1.03	0.904	1.027	1.037	0.997	1.025	1.073	0.96	1.02	1.046	0.918	0.98	1.022	0.989	0.994	1.079	0.967
Q62348	Translin	Tsn	26.201	0.96	1.078	0.958	0.944	0.993	1.047	1.096	1.097	1.219	1.218	1.012	0.895	0.953	0.981	0.807	1.025	1.014	1.039	0.736	0.957
Q14CH7	Alanine--tRNA ligase, mitochondrial	Aars2	106.78	0.963	1.021	0.929	0.963	0.996	1.032	0.984	1.19	0.964	0.942	0.962	1.012	1.012	0.958	0.985	1.006	0.992	0.923	1.053	1.076
O35350	Calpain-1 catalytic subunit	Capn1	82.105	0.94	0.848	0.908	0.967	0.995	0.986	1.063	0.971	0.999	0.962	1.039	0.929	1.007	0.9	1.032	1.001	1.069	1.018	0.96	0.984
Q1ERP8	CMRF35-like molecule 9	Cd300lg	36.756		0.971		1.23	0.871		1.115		1.135	1.064		1.058		1.011	0.992		1.12		0.981	1.035
P48771	Cytochrome c oxidase subunit 7A2, mitochondrial	Cox7a2	9.2908	0.993	1.024	0.949	0.96	0.851	0.965	0.917	0.934	0.977	1.061	0.989	0.955	1.006	0.923	1.042	1.07	1.044	0.924	0.955	1.043
Q9DBB9	Carboxypeptidase N subunit 2	Cpn2	60.478	0.858	0.639	0.75	0.748		0.63	0.649	0.85	0.878		1.2	1.246	1.136	1.105		1.126	1.26	1.239	1.177
P16294	Coagulation factor IX	F9	52.977	0.828					0.786					1.108					1.136
P97379	Ras GTPase-activating protein-binding protein 2	G3bp2	54.087	1.03	0.941	0.973	0.926	1.106	0.738	0.914	0.965	0.974	1.153	0.957	0.973	0.989	0.956	0.903	1.105	0.953	1.044	0.995	0.802
Q9R000	Integrin beta-1-binding protein 2	Itgb1bp2	38.767			1.162	0.776	0.865			1.083	1.389	1.322			0.942	0.853	0.945			0.868	1.106	0.834
Q9QXZ0	Microtubule-actin cross-linking factor 1	Macf1	831.87	0.952	0.975	0.952	0.914	0.99	0.955	0.954	1.023	0.985	1.005	1.025	1.1	1.022	0.958	1.039	1.06	1.013	1.027	1.126	1.048
Q3THS6	S-adenosylmethionine synthase isoform type-2	Mat2a	43.688	0.888	1.034	0.964	0.931	1.071	1.022	1.035	0.886	0.942	0.971	1.015	0.94	1.028	0.965	0.977	0.985	0.891	1.053	1.131	0.989
Q8BMF3	NADP-dependent malic enzyme, mitochondrial	Me3	67.098	0.968	1.001	0.896	1.012	1.052	1.047	1.055	1.004	0.994	0.981	1.016	0.993	0.947	1.046	0.993	0.997	1.087	1.071	0.98	0.987
Q791V5	Mitochondrial carrier homolog 2	Mtch2	33.499	0.939	0.871	0.926	0.928	0.885	0.967	1.136	0.988	0.961	1.02	0.936	0.897	1.03	1.063	1.046	0.993	0.98	0.956	1.075	1.093
Q5SX40	Myosin-1	Myh1	223.34	0.675		0.933	0.91		0.72		0.957	1.007		0.872		0.957	0.999		0.583		1.131	1.184
Q64331	Unconventional myosin-VI	Myo6	146.41		1	0.921				0.907	1				1.054	1.072				1.095	1.084
Q9D0K2	Succinyl-CoA:3-ketoacid coenzyme A transferase 1, mitochondrial	Oxct1	55.988	1.015	1.043	1.033	1.032	0.999	0.993	0.964	0.968	0.953	0.966	0.942	1.019	0.97	0.97	1.011	1.011	0.967	1.002	0.996	1.059
Q7TSI3	Serine/threonine-protein phosphatase 6 regulatory subunit 1	Ppp6r1	94.526					1.041					0.875					1.044					1.07
Q38HM4	E3 ubiquitin-protein ligase TRIM63	Trim63	39.49		1.251		1.167	1.018		1.105		1.079	1.235		0.858		0.881	0.892		0.974		0.906	0.816
Q9JMH6	Thioredoxin reductase 1, cytoplasmic	Txnrd1	67.083	0.976	1.001	1.027	1.04	1.059	0.957	0.978	0.969	0.886	1.004	0.932	0.941	0.884	0.96	1	0.967	0.93	1.009	1.006	0.924
Q8VCH8	UBX domain-containing protein 4	Ubxn4	56.471	1		0.996	0.918		1.014		0.914	1.026		0.899		0.945	1.003		0.975		0.985	0.959
Q3U4G3	Xyloside xylosyltransferase 1	Xxylt1	43.838			1.064					1.21					0.957					0.981
O35379	Multidrug resistance-associated protein 1	Abcc1	171.18				0.914	0.882				1.001	1.03				1.041	1.031				1.039	1.082
Q91YY4	ATP synthase mitochondrial F1 complex assembly factor 2	Atpaf2	33.289	1.063	0.992	0.975	0.967	0.848	1.018	0.929	0.974	0.988	1.073	1.058	1.106	1.001	0.931	1.003	0.987	1.042	1.011	1.083	1.096
Q3URS9	Coiled-coil domain-containing protein 51	Ccdc51	45.132	0.956	1.104	1.069	0.81	0.991	1.011	0.986	1.031	0.978	0.966	0.92	0.988	0.987	0.961	1.037	0.977	0.999	0.913	1.176	0.945
Q8WTY4	Anamorsin	Ciapin1	33.429	1.015		1.055	1.098	1.003	0.992		0.999	1.07	1.073	0.962		0.941	0.931	0.942	0.969		0.95	0.966	0.98
Q8BFZ9	Erlin-2	Erlin2	37.872	0.919	1.029	0.98	1.024	1.008	1.025	1.088	0.99	0.986	0.964	1.044	0.964	1.022	1.004	0.962	0.955	1.049	1.005	1.074	1.035
Q8R0H9	ADP-ribosylation factor-binding protein GGA1	Gga1	69.971	0.987	0.968	1.038	1.063	0.914	0.919	1.015	0.902	0.994	1.08	1.009	0.996	0.999	0.968	1.019	1.177	0.954	1.007	0.961	1.012
Q9DCM2	Glutathione S-transferase kappa 1	Gstk1	25.704	1.028	1.069	0.998	1.101	1.093	1.141	1.12	1.038	1.067	0.977	1.1	1.07	1.021	1.056	0.992	1.059	1.132	1.148	1.092	0.936
Q3V384	Lactation elevated protein 1	Lace1	54.313	1.013	0.996	1.041	0.975	1.005	1.048	1.081	0.997	0.988	0.959	0.981	1.052	0.985	1.007	1.025	1.018	1.01	1.045	1.081	1.016
P11438	Lysosome-associated membrane glycoprotein 1	Lamp1	43.865	0.923	0.951	0.908	0.929	1.05	0.991	1.024	1.041	0.862	0.954	1.079	1.072	1.028	1.013	0.996	0.991	1.052	1.061	1.19	1.016
P21619	Lamin-B2	Lmnb2	67.317	1.108	1.082	1.024	1.046	0.986	1.033	1.011	1.073	1.115	0.988	1.024	1.057	1.098	1.059	1.017	1.098	1.082	1.077	1.089	1.037
P08071	Lactotransferrin	Ltf	77.837	0.387	0.477	0.388	0.365	1.059	0.562	1.735	0.523	0.343	0.244	1.305	0.838	1.275	1.27	1.706	1.304	0.873	1.729	1.567	1.072
P41317	Mannose-binding protein C	Mbl2	25.957				0.594	0.956				0.646	0.467				1.202	1.381				1.327	1.318
Q8K2H2	OTU domain-containing protein 6B	Otud6b	33.758	1.027				0.882	0.97				1.059	1.062				1.015	1.064				1.062
Q9EPX2	Papilin	Papln	138.9	1.16	1.011	1.084	1.004	0.966	1.149	1.056	1.12	1.146	1.128	1.071	1.096	0.945	1.001	0.94	1.018	0.974	1.007	1.207	0.967
P37040	NADPH--cytochrome P450 reductase	Por	77.043	0.931	0.961	0.972	0.861	1.004	0.974	0.966	0.999	0.926	0.952	1.001	0.98	1.063	1.062	1.015	1.105	0.995	0.992	1.099	1.052
O08709	Peroxiredoxin-6	Prdx6	24.87	1.019	1.149	1.123	1.131	1.04	1.049	1.028	1.016	1.067	1.069	0.957	0.918	0.814	0.879	0.927	0.951	0.844	0.983	0.9	0.927
Q8R127	Saccharopine dehydrogenase-like oxidoreductase	Sccpdh	47.129	0.962	0.939	0.975	0.942	0.972	0.938	0.992	1.021	1.048	1.061	0.975	0.957	1.016	0.922	1.001	1.061	0.995	0.926	1.026	0.978
Q8R550	SH3 domain-containing kinase-binding protein 1	Sh3kbp1	78.169	1.076	1.208	1.094	1.053	0.988	1.02	0.94	1.053	0.991	0.984	1.055	0.993	1.052	0.956	1.04	1.013	1.122	1.054	1.051	0.978
O54988	STE20-like serine/threonine-protein kinase	Slk	141.46	0.91	1.016	0.962	0.981	1.064	1.028	1.017	1.064	0.953	0.954	0.997	0.93	0.953	0.96	1.022	1.078	0.976	0.939	1.015	0.972
P21981	Protein-glutamine gamma-glutamyltransferase 2	Tgm2	77.06	1.013	0.961	1.098	0.929	0.995	0.995	1.061	1.008	0.99	1.029	0.94	0.94	0.944	0.951	1.013	0.987	0.974	0.913	1.051	0.977
Q4VAE3	Transmembrane protein 65	Tmem65	24.918	1.108	0.907	1	1.048	0.964	1.074	1.062	1.008	0.998	1.025	1.038	1.036	1.096	1.104	0.982	1.09	1.129	1.088	1.039	1.034
Q61510	E3 ubiquitin/ISG15 ligase TRIM25	Trim25	71.726		0.868					0.977					0.915					0.937
Q9WUR9	Adenylate kinase 4, mitochondrial	Ak4	25.061	1.058	0.95	1.057	1.153	1.038	0.994	0.973	1.053	0.994	0.972	1.059	1.097	0.98	0.901	1.005	1.046	1.072	1.066	0.989	0.984
Q8CI32	BAG family molecular chaperone regulator 5	Bag5	50.942		1.019	0.904	0.956			1.132	1.024	0.998			1.075	0.927	0.941			0.991	1.011	1.01
Q9CYT6	Adenylyl cyclase-associated protein 2	Cap2	52.861	1.051	1.096	0.97	1.023	1.005	1.071	0.998	1.11	1.077	1.025	1.021	0.994	1.01	0.977	0.968	0.974	1	1.081	1.014	1.017
P80314	T-complex protein 1 subunit beta	Cct2	57.477	0.946	0.966	0.948	0.935	1.022	0.894	0.899	0.943	0.958	0.979	0.975	1.001	0.936	0.96	1.007	0.979	1	0.983	0.999	1.031
Q8CC12	Codanin-1	Cdan1	135.88			0.429					0.535					1.391					1.423
Q3U5Q7	UMP-CMP kinase 2, mitochondrial	Cmpk2	50.036	0.983	0.887	0.843	0.904	0.96	0.898	0.908	0.831	0.938	0.944	0.853	0.972	0.914	0.919	1.085	0.986	0.966	0.882	1.015	1.003
O55029	Coatomer subunit beta'	Copb2	102.45	0.901	0.934	0.94	0.949	0.953	0.908	0.946	1	0.955	1.049	0.958	0.925	0.965	0.958	1.049	0.984	1.037	0.942	1	1.006
O88545	COP9 signalosome complex subunit 6	Cops6	35.88	0.995	1.108	0.961	1.074	1.03	0.956	1.002	1.029	0.992	1.053	1.011	0.961	0.891	0.935	0.946	0.931	0.956	1.036	0.975	0.957
Q9D9V3	Ethylmalonyl-CoA decarboxylase	Echdc1	35.467	1.013	1.086	1.065	1.014	0.99	1.039	1.004	1.059	1.106	1.061	1.016	0.991	1.018	0.983	0.981	1.038	1.018	1.052	1.023	0.972
Q9EQP2	EH domain-containing protein 4	Ehd4	61.48	0.95	0.996	0.969	0.932	1.018	0.995	1.007	0.947	1.009	0.962	0.997	0.9	0.911	0.981	1.051	0.982	0.969	0.998	0.985	1.015
P84089	Enhancer of rudimentary homolog	Erh	12.259		1.037	0.991	0.938	1.095		1.038	0.898	0.975	0.999		0.892	1.037	0.99	0.951		1.057	0.976	0.972	0.953
P04117	Fatty acid-binding protein, adipocyte	Fabp4	14.65	1.074	1.059	1.085	1.084	0.996	0.991	0.992	1.075	1.009	1.011	0.955	0.975	0.923	0.965	0.984	1.005	0.98	0.943	0.973	1.01
P97447	Four and a half LIM domains protein 1	Fhl1	31.888	0.956	0.96	0.874	0.939	1.023	1.113	1.05	0.954	0.855	1.099	1.011	0.855	0.832	1.022	0.985	0.917	0.949	0.935	1.099	0.911
Q60766	Immunity-related GTPase family M protein 1	Irgm1	46.551	0.98	0.885	0.847	0.876	1.109	0.962	0.981	0.871	0.892	0.905	0.934	0.935	0.904	0.981	1.066	0.911	1.089	1.007	0.99	0.932
O09110	Dual specificity mitogen-activated protein kinase kinase 3	Map2k3	39.296	0.94	1.012			1.082	0.848	0.931			0.968	1.034	0.937			0.957	1.007	0.989			1
Q80UM3	N-alpha-acetyltransferase 15, NatA auxiliary subunit	Naa15	100.96	0.994	1.014	1.087	1.044	0.93	1.008	1.031	0.976	0.989	1.042	1.069	0.952	0.989	0.98	0.989	0.925	0.999	1.021	1.096	1.054
Q8BZW8	NHL repeat-containing protein 2	Nhlrc2	78.429	0.969	1.239	1.004	1.074	1.013	1.079	1.074	1.018	1.022	1.039	0.948	0.901	0.939	0.915	0.94	0.958	0.832	0.982	0.955	1.025
Q9CQF9	Prenylcysteine oxidase	Pcyox1	56.494		1.017	1.032	1.032	0.945		0.782	1.017	1.051	0.945		1.096	1.006	0.953	1.042		1.092	1.111	0.89	1.1
P53994	Ras-related protein Rab-2A	Rab2a	23.547	1.026	0.932	0.937	0.939	1.055	0.946	1.005	0.947	0.941	0.99	0.985	1.051	1.064	0.998	1.037	1.061	1.07	1.036	1.082	1.004
Q8C6I2	Succinate dehydrogenase assembly factor 2, mitochondrial	Sdhaf2	19.431	1.003	0.983	0.97	1.015	1.121	0.944	1.016	1.075	0.864	1.094	0.997	1.079	0.925	0.901	0.873	0.897	0.97	0.894	1.087	1.038
P70274	Selenoprotein P	Sepp1	42.705	0.784	0.563	0.842	0.757	0.973	0.581	0.593	0.736	0.735	0.693	1.239	1.222	1.335	1.112	1.272	1.368	1.426	1.16	1.232	1.135
A7TZG1	Selection and upkeep of intraepithelial T-cells protein 10	Skint10	40.86	0.847	0.893		0.996	1.414	1.087	1.308		0.955	0.59	1.435	0.925		1.119	0.976	1.229	1.252		1.022	1.053
Q9ERG2	Striatin-3	Strn3	87.149	0.972	0.977	0.968	0.943	1.011	1.002	1.028	1.013	1.036	0.971	0.959	0.991	1.042	0.967	1.025	1.007	1.002	1.005	1.075	1.008
Q93092	Transaldolase	Taldo1	37.387	0.949	1.037	1.005	0.998	1.004	0.926	0.984	0.991	0.946	1.055	0.965	0.909	0.913	0.942	1.001	0.977	0.936	1.008	0.957	0.959
Q8BHJ5	F-box-like/WD repeat-containing protein TBL1XR1	Tbl1xr1	55.66					0.993					0.98					1.011					1.034
Q569Z6	Thyroid hormone receptor-associated protein 3	Thrap3	108.18	1.004		1.064	0.978	1.033	0.988		0.953	0.95	0.948	0.958		0.896	0.968	0.993	0.9		0.991	0.967	1.044
Q9CWU6	Ubiquinol-cytochrome-c reductase complex assembly factor 1	Uqcc1	34.299	0.86	0.923	1.015	1.056	1.178	1.073	1.117	1.051	1.083	0.913	1.204	0.99	1.045	0.983	0.961	1.223	1.086	0.983	1.06	0.95
Q8K2K6	Arf-GAP domain and FG repeat-containing protein 1	Agfg1	58.042	1.053	1.062	1.026		0.95	0.997	0.948	0.992		0.977	1.047	0.896	0.927		1.085	1.039	0.958	1.036		1.01
Q78IK4	MICOS complex subunit Mic27	Apool	29.26	0.973	0.959	0.97	0.947	1.062	1.053	1.013	0.995	0.971	1.027	0.986	1.014	1	1.008	1.003	1.014	1.054	1.037	1.03	0.984
Q4LDD4	Arf-GAP with Rho-GAP domain, ANK repeat and PH domain-containing protein 1	Arap1	162.27				0.795					0.954					0.959					0.98
Q9R0Q6	Actin-related protein 2/3 complex subunit 1A	Arpc1a	41.626	1.004	1.022	1.007	1.04	0.947	1.017	1.06	0.998	1.02	1.069	0.981	0.818	0.931	0.936	0.991	0.936	0.923	0.993	0.966	0.94
Q8BRN9	Coiled-coil and C2 domain-containing protein 1B	Cc2d1b	93.09	0.926			1.067		0.964			0.907		1.049			1.092		1.095			1.094
Q91WM2	Cat eye syndrome critical region protein 5 homolog	Cecr5	46.306	0.961	1.053	0.944	0.984	0.948	1.011	1.006	1.049	1.014	1.065	1.062	1.078	0.99	0.959	0.939	1.034	1.011	1.001	1.051	1.043
Q99KJ8	Dynactin subunit 2	Dctn2	44.116	1.057	1.006	0.985	0.975	0.987	0.992	0.948	1.023	0.977	0.972	0.97	1.038	0.984	0.979	1.015	0.971	0.999	1.039	1.05	1.038
P60904	DnaJ homolog subfamily C member 5	Dnajc5	22.101			1.329	0.962	0.972			0.942	0.901	1.041			1.053	0.971	1.013			0.965	1.158	0.981
Q99MS7	EH domain-binding protein 1-like protein 1	Ehbp1l1	184.83	0.984	1.017	0.877	0.945	0.974	0.99	0.997	1.037	0.99	0.979	0.996	0.95	1.074	1.001	0.973	0.976	1.024	0.991	1.037	1.076
P60843	Eukaryotic initiation factor 4A-I	Eif4a1	46.153	0.897	1.018	0.823	0.943	1.047	0.953	0.945	0.925	0.912	0.941	0.986	0.888	0.905	0.953	0.979	0.973	0.887	0.962	0.944	1.047
Q3TPX4	Exocyst complex component 5	Exoc5	81.737	1.007					0.983					1.018					1.04
Q9R0N0	Galactokinase	Galk1	42.295	1.139	1.079	1.005	1.014	0.95	0.983	0.952	0.982	0.977	1.017	0.924	0.961	0.927	0.875	1.021	0.901	0.903	1.016	0.97	1.023
Q6PAR5	GTPase-activating protein and VPS9 domain-containing protein 1	Gapvd1	162.4	1.007		0.92		1.002	1.186		0.942		0.942	0.973		0.953		1.072	0.941		1.118		1.005
P17095	High mobility group protein HMG-I/HMG-Y	Hmga1	11.614	1.205	1.141	1.1	1.047	1.061	1.037	1.089	1.046	0.981	0.935	0.9	0.865	1.013	1.026	1.045	0.973	1.061	0.914	1.033	0.973
P35385	Heat shock protein beta-7	Hspb7	18.634	0.965	1	0.946	0.948	1.043	0.958	1.038	0.977	0.964	0.981	1.059	0.952	0.883	1.065	0.952	0.985	0.927	1.039	0.994	1.076
Q05793	Basement membrane-specific heparan sulfate proteoglycan core protein	Hspg2	398.29	1.063	1.041	1.023	0.996	0.968	1.071	1.025	1.074	1.049	1.087	0.984	0.971	0.975	0.967	0.985	0.971	1.01	0.96	1.102	0.947
Q8R502	Volume-regulated anion channel subunit LRRC8C	Lrrc8c	92.371		0.88					1.049					1.028					1.051
A2AVR2	Maestro heat-like repeat-containing protein family member 7	Mroh7	141.71	0.974				1.062	1.009				0.867	1.052				1.034	1.065				1.067
Q9CQL5	39S ribosomal protein L18, mitochondrial	Mrpl18	20.677				0.964	0.985				0.952	0.937				0.92	1.109				1.081	0.993
O35685	Nuclear migration protein nudC	Nudc	38.358	1.054	1.04	1.001	1.164	1.043	0.968	0.945	1.012	0.976	0.996	0.986	1.028	0.942	0.886	1.008	1.01	1.007	1.012	0.969	0.961
Q9JK42	[Pyruvate dehydrogenase (acetyl-transferring)] kinase isozyme 2, mitochondrial	Pdk2	46.04	1	1.025	0.995	1.043	1.06	1.086	1.121	1.118	1.11	0.98	1.091	1.016	1.088	1.056	0.997	1.096	1.174	1.091	1.018	0.984
E9Q3L2	Phosphatidylinositol 4-kinase alpha	Pi4ka	237.04	1.005	0.928	1.151	1.016	0.958	0.987	1.022	1.03	1.015	1.015	0.972	1.142	0.872	0.938	1.014	1.003	1.077	0.935	0.972	1.061
P23492	Purine nucleoside phosphorylase	Pnp	32.277	0.797	0.9	0.892	0.827	0.966	0.879	1.128	0.92	0.869	0.887	1.049	0.902	0.972	1	1.112	0.993	1.123	0.941	1.031	1.056
Q9R0M4	Podocalyxin	Podxl	53.389		1.048	1.019	0.966	1.058		1.064	0.942	0.914	1.053		1.029	1.068	1.028	0.991		1.098	1.04	1.131	0.936
Q8BHN0	Protein phosphatase 1L	Ppm1l	41.049	0.926	0.981	0.942		1.004	1.055	1.036	0.876		0.932	1.076	1.035	1.194		1.047	1.149	1.097	1.159		1.042
Q9JIF0	Protein arginine N-methyltransferase 1	Prmt1	42.435	0.844	0.998	0.848	0.929	0.953	0.864	0.92	0.931	0.95	1.035	1.052	1.032	0.944	0.985	0.992	0.921	0.979	1.128	1.053	1.032
P47968	Ribose-5-phosphate isomerase	Rpia	32.45	0.979	1.002	0.93			1.103	0.88	1.168			1.058	0.971	0.988			1.006	1.011	1.067
Q9Z2Z6	Mitochondrial carnitine/acylcarnitine carrier protein	Slc25a20	33.026	0.958	0.998	0.898	1.002	1.114	1.116	1.073	1.013	0.893	1.015	1.189	1.01	1.029	1.165	0.951	1.068	1.105	1.151	1.113	1.023
Q8C9H6	Striatin-interacting proteins 2	Strip2	96.293		1.009					1.02					1.042					1.065
Q91XB0	Three-prime repair exonuclease 1	Trex1	33.675		0.765					0.922					0.986					1.008
P63101	14-3-3 protein zeta/delta	Ywhaz	27.771	0.955	0.993	0.936	0.966	1.043	0.97	1.078	1.02	0.911	0.971	0.992	0.899	0.934	0.974	0.99	0.927	0.928	1.01	1.031	0.999
Q8BH07	ADP-ribosylation factor-like protein 6-interacting protein 6	Arl6ip6	24.908					1.009					0.947					1.022					1.043
Q91YS8	Calcium/calmodulin-dependent protein kinase type 1	Camk1	41.624	1.058	1.034	0.953	1.035	0.967	0.913	0.939	0.959	0.982	1.039	0.925	0.908	0.983	0.967	0.955	1.034	0.976	0.897	0.881	1.05
Q9WUB4	Dynactin subunit 6	Dctn6	20.67	1.037					0.884					0.977					0.998
Q3TDN2	FAS-associated factor 2	Faf2	52.471	1.033			0.931	0.99	1.044			0.906	0.958	0.987			1.036	0.994	0.997			1.002	1.082
Q9WVH9	Fibulin-5	Fbln5	50.193	0.807	0.967	0.994	0.827	0.914	1.029	1.09	0.894	1.021	0.949	1.025	0.95	0.923	0.981	1.083	0.828	0.989	1.075	1.083	1.089
Q8BZ52	Fibronectin type III and SPRY domain-containing protein 2	Fsd2	78.723	1.127	1.04		1.049	0.978	1.031	1.031		1.048	0.928	1.018	1.064		1.018	1.02	1.046	1.058		1.031	1.07
P06837	Neuromodulin	Gap43	23.632		0.888	1.008				0.977	1.074				1.1	1.151				1.175	1.123
P50171	Estradiol 17-beta-dehydrogenase 8	Hsd17b8	26.588	1.049	1.003	1.011	1.037	1.044	1.005	0.981	1.043	1.02	1.011	1.022	1.116	1.083	1.012	0.953	1.06	1.094	1.062	1.084	0.996
O55023	Inositol monophosphatase 1	Impa1	30.436	0.996	1.022	1.04	1.038	1.018	0.941	0.995	0.989	1.008	0.991	0.96	0.904	0.863	0.921	0.992	0.929	0.905	0.963	0.922	1.017
Q62406	Interleukin-1 receptor-associated kinase 1	Irak1	77.269			1.018					1.063					0.962					0.982
P27046	Alpha-mannosidase 2	Man2a1	131.63					0.965					0.879					1.087					1.11
Q6ZQI3	Malectin	Mlec	32.342	0.902	0.917	0.883	0.922	1.029	0.954	1.045	1.006	0.92	0.998	0.988	0.943	1.067	1.016	1.065	1.078	1.07	0.969	1.157	0.912
P46935	E3 ubiquitin-protein ligase NEDD4	Nedd4	102.71	0.918	1.018	1.089	1.03	1.035	1.048	1.109	0.984	0.957	1.024	1.03	0.97	0.979	1	1.04	0.976	1.06	1.11	1.046	0.931
P97300	Neuroplastin	Nptn	44.373	0.97		0.993		1.025	0.941		0.851		0.979	1.042		0.987		1.055	1.12		1.079		0.951
P60335	Poly(rC)-binding protein 1	Pcbp1	37.497	0.938	1.023	1.01	1.023	0.973	0.948	0.937	0.96	1.021	0.986	0.958	0.93	0.939	0.961	1.057	0.98	0.995	0.96	1.019	0.991
P54775	26S protease regulatory subunit 6B	Psmc4	47.408	1.043	1.043	1.026	1.045	1.007	0.969	0.945	1.009	1.051	0.972	1.003	1.045	0.927	0.944	1	1.028	0.979	1.03	0.975	1.012
Q5SVL6	Rap1 GTPase-activating protein 2	Rap1gap2	78.253		0.975	1.071	0.954			1.046	0.917	0.961			0.943	0.985	1.083			0.971	1.073	1.029
O70622	Reticulon-2	Rtn2	51.346	0.938	0.961	1.023	1.062	1.007	1.058	1.109	1.078	0.918	0.905	1.083	1.003	1.08	1.097	1.023	1.122	1.067	1.12	0.965	1.124
Q9WVA2	Mitochondrial import inner membrane translocase subunit Tim8 A	Timm8a1	11.042	1.068	1.091	1.04	1.063	0.978	0.994	0.937	1.011	1.047	0.967	0.982	1.064	1.023	0.939	1.01	0.997	1.041	0.995	1.048	1.041
Q8C7R4	Ubiquitin-like modifier-activating enzyme 6	Uba6	117.96	0.957	0.874	0.906	0.992	1.005	1.032	1.118	1.013	0.987	1.037	0.97	0.979	1.068	0.93	1.011	0.917	1.214	0.905	1.052	0.972
O08759	Ubiquitin-protein ligase E3A	Ube3a	99.818	0.993	0.995	0.848	0.992	1.038	0.998	1.048	0.929	1.064	1.017	1.033	0.988	1.036	0.993	0.952	1.014	1.018	1.072	1.005	0.997
Q9WTP7	GTP:AMP phosphotransferase AK3, mitochondrial	Ak3	25.426	0.939	0.978	0.971	0.999	0.986	0.962	0.867	0.909	0.932	0.949	0.951	1.022	0.94	0.921	1.035	0.965	0.985	0.967	0.996	1.055
O35841	Apoptosis inhibitor 5	Api5	56.784	0.925	1	0.908	0.928	0.975	1.061	0.994	1.058	0.987	1.01	1.072	0.956	0.91	1.008	1.03	1.016	1.105	0.966	0.996	0.995
Q6AW69	Cingulin-like protein 1	Cgnl1	148.23					1.054					0.866					1.045					1.066
Q8VEA4	Mitochondrial intermembrane space import and assembly protein 40	Chchd4	15.525	1.082	1.049	1.119	1.061	1.017	1.05	1.004	1.134	1.154	0.992	0.952	1.039	1.022	0.939	1.011	1.005	1.063	1.006	0.996	0.99
O08749	Dihydrolipoyl dehydrogenase, mitochondrial	Dld	54.272	1.013	1.042	1.062	1.083	1.005	0.988	0.974	1.016	1.033	0.991	0.987	1.047	0.992	0.993	0.992	1.035	1.023	1.029	1.006	1.019
Q61062	Segment polarity protein dishevelled homolog DVL-3	Dvl3	78.122				0.984					1.102					0.941					0.96
Q3UQN2	F-BAR domain only protein 2	Fcho2	88.733	1.079	0.964				0.944	0.926				0.986	0.971				1.012	0.984
Q8K0D5	Elongation factor G, mitochondrial	Gfm1	83.549	0.969	1.004	1.024	1.03	1.034	1.033	1.014	1.051	1.031	0.991	1.015	0.989	0.992	0.987	0.981	0.998	1.012	1.013	1.039	1
Q91Z53	Glyoxylate reductase/hydroxypyruvate reductase	Grhpr	35.328	1.03	1.05	1.073	1.086	0.939	1.024	0.962	0.981	1.014	1.058	0.958	1	0.91	0.883	0.962	0.947	0.926	0.958	0.952	1.025
Q9D8T2	Gasdermin-D	Gsdmdc1	53.237	0.87					0.995					1.007					1.027
Q9Z2G9	Oxidoreductase HTATIP2	Htatip2	26.87	1.056	1.157	1.126	1.104	0.973	1.155	1.099	1.151	1.129	1.048	1.089	1.039	1.032	1.077	1.005	1.14	1.057	1.108	1.084	0.96
Q3UMB9	WASH complex subunit SWIP	Kiaa1033	136.37	0.922					0.988					1.046					1.067
Q9CWZ7	Gamma-soluble NSF attachment protein	Napg	34.732	0.956	0.997	1.001	0.909	0.996	0.952	0.945	1.046	1.062	0.951	1.014	1.072	0.954	0.866	1.039	1.009	1.032	1.015	1.017	0.972
Q9Z1J3	Cysteine desulfurase, mitochondrial	Nfs1	50.569	1.105	1.037	1.059	1.026	0.999	0.998	1.029	0.983	1.055	1.009	0.98	1.042	1.004	0.99	1.001	1.038	0.994	1.009	1.067	1.011
Q8BR37	E3 ubiquitin-protein ligase NHLRC1	Nhlrc1	42.69			1.06	1.07	1.069			0.993	1.006	0.955			1.017	0.945	0.992			1.029	0.989	0.994
P10493	Nidogen-1	Nid1	136.54	1.154	1.096	1.05	1.05	0.963	1.107	1.042	1.021	1.026	1.03	0.993	0.953	0.97	1.006	1.003	0.986	0.98	1.008	1.045	1.004
O88531	Palmitoyl-protein thioesterase 1	Ppt1	34.49	1.084	1.047	1.087	1.053	1.163	1.138	1.086	1.145	1.188	1.032	1.127	0.965	1.085	1.067	0.926	1.073	1.105	1.084	1.142	0.87
O54724	Polymerase I and transcript release factor	Ptrf	43.953	1.026	1.033	1.046	1.081	1.029	1.015	0.991	0.952	0.965	0.962	0.999	1.019	0.948	0.982	0.989	1.023	0.992	1.019	0.972	1.029
P05366	Serum amyloid A-1 protein	Saa1	13.77	0.157	0.179	0.035	0.139	1.321	0.193	0.471	0.065	0.127	0.124	1.069	0.782	2.167	0.765	0.664	1.054	0.979	1.08	0.383	2.062
P16283	Anion exchange protein 3	Slc4a3	135.37	1.033			0.981	0.923	1.039			0.903	1.007	1.119			1.046	1.107	1.038			1.319	0.982
Q9D0I4	Syntaxin-17	Stx17	33.221	1.294		0.98	0.869	0.967	0.925		1.072	0.981	1.029	0.959		0.992	1.086	1.064	1.054		1.043	1.136	0.949
P82198	Transforming growth factor-beta-induced protein ig-h3	Tgfbi	74.596	0.891	0.803	0.791	0.915	0.918	0.885	0.956	0.828	0.838	1.13	0.927	0.892	0.789	0.958	0.942	0.967	0.862	0.75	1.007	1.012
O55013	Trafficking protein particle complex subunit 3	Trappc3	20.302	1.088		1.04		0.961	0.948		1.156		1.163	0.866		1.035		0.905	0.997		0.909		0.957
Q922Y1	UBX domain-containing protein 1	Ubxn1	33.572	1.028	1.046	0.913	1.053	1.008	0.991	0.956	1.095	0.997	0.993	0.977	0.947	1.006	0.959	0.999	0.96	0.995	0.93	1.09	1.009
O08715	A-kinase anchor protein 1, mitochondrial	Akap1	92.194	1.044	1.076	1.025	0.959	1.052	0.903	1.031	1.033	1.119	0.951	0.978	1.006	1.042	0.987	0.913	1.028	1.027	1.027	0.995	0.942
G5E829	Plasma membrane calcium-transporting ATPase 1	Atp2b1	134.75	0.939	0.752	0.977	0.812	1.054	1.09	0.983	0.871	0.874	1.093	1.039	1.056	1.046	1.068	0.909	1.014	1.106	1.051	1.097	0.947
P51637	Caveolin-3	Cav3	17.358	0.906		0.889	0.887		0.962		0.84	0.994		0.99		1.047	1.031		1.003		1.097	1.025
Q9D172	ES1 protein homolog, mitochondrial	D10Jhu81e	28.09	1.071	1.034	1.054	1.092	1.036	1.079	0.997	1.07	1.058	1.012	1.001	1.055	1.011	1.011	0.977	1.019	1.032	1.065	1.054	0.983
Q62165	Dystroglycan	Dag1	96.904	0.977	1.026	1.026	1.064	1.086	1.074	0.96	0.985	1.004	0.905	0.998	1.041	1.017	1	1.069	1.005	1.066	1.049	1.048	1.052
Q9DCH4	Eukaryotic translation initiation factor 3 subunit F	Eif3f	37.984	0.971	1.019	0.89	0.984	0.994	0.924	0.996	1.01	1.075	1.005	1.028	0.977	1.03	0.884	0.98	0.996	1.004	1.024	0.934	1.035
Q99MI1	ELKS/Rab6-interacting/CAST family member 1	Erc1	128.33	1.07	0.933	0.835	1.09	1.021	1.034	0.898	1.249	0.969	0.973	1.008	0.901	1.021	0.951	0.918	1.045	1.003	0.915	0.941	0.985
Q9DCW4	Electron transfer flavoprotein subunit beta	Etfb	27.623	1.07	1.092	1.103	1.049	1.008	1.059	0.983	1.044	1.056	0.994	1.001	1.033	0.988	1.014	1.013	1.031	1.031	1.065	1.027	0.989
P35550	rRNA 2'-O-methyltransferase fibrillarin	Fbl	34.306	0.907	0.867	0.846	0.883	1.071	1.005	1.026	0.965	0.963	1.005	1.045	0.968	0.93	0.995	0.966	0.944	1.01	0.979	1.101	0.962
O35943	Frataxin, mitochondrial	Fxn	22.924	1.05	1.044	0.982	0.999	0.882	0.969	1.02	1.047	1.126	1.016	0.978	0.895	0.986	0.974	1.043	0.905	0.981	1.027	0.878	1.178
Q9WVR4	Fragile X mental retardation syndrome-related protein 2	Fxr2	73.742	0.936	1.039	0.966	1.002	0.961	1.001	1.033	0.934	0.941	1.028	0.999	1.008	1.079	1.051	1.021	1.03	1.064	1.08	1.08	1.001
Q9DCZ1	GMP reductase 1	Gmpr	37.482	0.925	1	0.932	0.928	0.867	0.948	0.992	0.972	0.967	1.036	0.959	0.933	0.84	0.894	1	0.937	0.937	0.888	0.926	1.025
Q8BFR4	N-acetylglucosamine-6-sulfatase	Gns	61.174		1.062	1.008	0.988			0.986	0.971	0.973			1.07	1.006	0.998			1.035	1.08	1.016
Q3THW5	Histone H2A.V	H2afv	13.509	0.84	0.911	0.723	0.878	1.108	0.934	1.171	1.05	0.883	0.85	0.983	0.931	1.217	1.062	1.044	1.019	1.121	1.001	1.168	1.027
Q9JMG7	Hepatoma-derived growth factor-related protein 3	Hdgfrp3	22.43	1.087		1.034	1.087		0.997		1.005	1.08		0.993		1.052	1.029		1.077		1.072	0.982
P02468	Laminin subunit gamma-1	Lamc1	177.3	1.077	1.033	1.056	1.04	0.97	1.052	1.053	1.029	1.02	1.038	1.048	0.95	0.961	1.049	1.019	1.033	1.042	1.024	1.04	0.986
P51885	Lumican	Lum	38.265		1.093	0.981	1.072	0.951		0.917	1.147	1.051	1.026		0.952	0.989	1.056	0.953		1.025	0.99	0.941	1.071
P10637	Microtubule-associated protein tau	Mapt	76.243	0.985	1.019	1.029	0.986	0.984	1.012	1.021	0.959	1.024	1.115	0.951	0.91	0.875	0.923	0.885	0.893	0.858	0.926	0.976	0.977
Q6URW6	Myosin-14	Myh14	228.58	0.985	0.978	0.951	0.973	0.991	0.979	0.992	1.063	0.988	1.017	1.009	1.027	1.072	1	1.01	1.023	1.08	1.041	1.059	1.012
Q91YR9	Prostaglandin reductase 1	Ptgr1	35.56			0.907					0.857					1.036					1.056
O35295	Transcriptional activator protein Pur-beta	Purb	33.901	0.916	0.975	0.939	1.031	0.953	0.974	0.891	0.933	0.989	1.035	0.964	0.969	0.959	0.933	1.006	1.01	0.984	0.962	0.967	1.001
Q9CQD1	Ras-related protein Rab-5A	Rab5a	23.598	0.974	0.866	0.885	0.857	0.961	1.071	0.927	0.899	0.901	1.029	1.033	1.038	0.971	1.067	1.002	1.031	1.096	1.051	1.042	0.99
Q6ZPE2	Myotubularin-related protein 5	Sbf1	208.69		0.934	0.99	0.949			0.97	0.972	0.919			0.965	1.137	0.951			1.005	0.941	1.164
Q8BMA6	Signal recognition particle subunit SRP68	Srp68	70.573	1.076	0.977	0.895	0.914	0.982	1.029	0.962	0.988	1.064	0.955	0.978	0.983	0.986	1.02	1.063	1.001	1.065	1.008	1.031	1.023
Q9JME7	Trafficking protein particle complex subunit 2-like protein	Trappc2l	16.018	1.12	1.126	1.055	1.017	0.987	1.058	0.911	1.067	0.98	0.983	0.966	0.995	0.914	0.962	1.021	0.949	0.962	0.974	1.041	1.026
Q99KW3	TRIO and F-actin-binding protein	Triobp	223.37				0.92					1.064					0.96					0.978
Q8C8T8	Pre-rRNA-processing protein TSR2 homolog	Tsr2	20.891			0.846					0.975					1.038					1.058
Q8BYL4	Tyrosine--tRNA ligase, mitochondrial	Yars2	52.597	0.972	0.928	1.021	0.973	0.968	1.013	1.082	1.038	1.026	1	0.972	1.019	1.001	0.97	1.036	0.992	1.018	1.028	1.027	1.03
Q07417	Short-chain specific acyl-CoA dehydrogenase, mitochondrial	Acads	44.889	1.014	1.045	1.037	1.052	1.007	1.018	0.981	1.045	1.024	0.992	1.017	1.023	1.032	1.009	0.999	1.032	1.079	1.008	1.048	1.003
Q8BSZ2	AP-3 complex subunit sigma-2	Ap3s2	22.017	0.986		0.991	0.911		0.967		0.962	1.058		0.982		1.028	1.012		1.011		1.005	1.06
Q9D7N9	Adipocyte plasma membrane-associated protein	Apmap	46.434	0.972	0.906	0.968	1.013	1.112	1.063	1.086	0.983	0.848	0.924	1.117	1.019	1.124	1.013	0.975	1.113	1.047	1.063	1.12	1
P11798	Calcium/calmodulin-dependent protein kinase type II subunit alpha	Camk2a	54.114					0.915					1.195					0.93					0.947
P23198	Chromobox protein homolog 3	Cbx3	20.855	1.057	0.881	0.965	1.012	0.815	0.97	1.09	0.997	0.915	1.244	0.987	0.9	0.957	1.052	1.003	0.958	1.039	1.029	1.034	0.927
Q8C3X2	Coiled-coil domain-containing protein 90B, mitochondrial	Ccdc90b	29.596	0.983	0.968	0.909	0.922	1.024	1.099	1.017	0.923	0.998	0.961	1.07	1.081	1.028	1.057	1.007	1.019	1.083	1.122	1.071	1.043
Q8R4N0	Citrate lyase subunit beta-like protein, mitochondrial	Clybl	37.548	1.028	1.06	1.013	1.059	1.025	0.969	0.957	0.995	0.972	0.974	0.983	1.019	0.928	0.982	1.015	0.991	1.003	1.01	0.988	1.022
P47199	Quinone oxidoreductase	Cryz	35.268	1.038	1.215	1.06	1.099	1.022	1.097	0.981	1.073	1.064	1.051	1.019	0.951	0.911	1.016	0.954	1.009	0.932	1.073	0.967	0.956
Q9WUA2	Phenylalanine--tRNA ligase beta subunit	Farsb	65.696	1.017	0.991	0.978	1.041	0.998	0.941	1.056	1.051	1.006	0.962	0.947	0.916	0.993	0.983	1.045	1.041	0.971	0.97	1.015	0.973
Q9CZD3	Glycine--tRNA ligase	Gars	81.877	0.965	1.047	1.147	1.059	0.996	0.982	0.986	0.64	0.694	1.05	0.951	0.938	1.006	0.993	0.987	0.97	0.922	0.942	1.133	0.994
Q9Z2A9	Gamma-glutamyltransferase 5	Ggt5	61.673	1.074					0.998					1.067					1.086
Q9QZQ8	Core histone macro-H2A.1	H2afy	39.735	0.984	0.968	0.902	1	0.987	1.017	1.1	1.053	0.901	0.989	1.017	1.036	1.026	1.061	1.021	0.993	1.064	1.084	1.11	1.001
Q3TEA8	Heterochromatin protein 1-binding protein 3	Hp1bp3	60.866	0.928	0.896	1.017	0.911	0.935	0.953	1.052	1.019	0.883	1.081	0.928	1.077	1.009	1.011	0.991	0.949	1.035	0.976	1.128	1.02
Q8K3A0	Iron-sulfur cluster co-chaperone protein HscB, mitochondrial	Hscb	26.645	0.958	0.98	0.962	1.036	0.975	0.992	0.997	1.121	0.926	0.983	1.016	1.025	1.056	0.983	1.033	1.067	1.048	0.979	1.084	1.028
Q61768	Kinesin-1 heavy chain	Kif5b	109.55	1.016	0.958	0.957	0.928	0.994	0.947	0.999	0.984	0.997	0.987	0.985	0.956	0.958	0.992	1.001	0.988	1.02	0.987	0.979	1.005
O89112	LanC-like protein 1	Lancl1	45.341	1	0.997	0.924	1.011	0.962	0.997	1.022	1.019	0.994	1.105	0.99	0.94	0.936	0.972	0.983	1.003	0.916	0.987	0.974	1.026
Q61827	Transcription factor MafK	Mafk	17.537					1.065					0.85					1.049					1.068
Q9ERV1	Probable E3 ubiquitin-protein ligase makorin-2	Mkrn2	46.596				1.105	0.843				1.029	1.123				0.942	1.016				0.966	1.028
P09542	Myosin light chain 3	Myl3	22.421	1.066	1.025	1.061	1.042	1.001	0.984	0.985	0.972	0.975	0.935	0.975	1.02	0.99	0.963	1.014	0.987	1.006	1.01	0.995	1.052
Q3UIJ9	Myocardial zonula adherens protein	Myzap	53.896	1.018	1.026	0.953	0.954	1.01	0.974	0.982	0.981	0.996	0.981	1.055	0.959	0.988	1.083	0.985	1.067	1.006	1.073	1.005	1.01
P70670	Nascent polypeptide-associated complex subunit alpha, muscle-specific form	Naca	220.5	1.04	1.068	1.003	1.002	1.01	0.989	0.994	1.014	1.081	1.066	1.037	0.986	1.03	0.983	0.961	1.01	1.037	1.044	1.02	0.977
Q9CWG8	Protein arginine methyltransferase NDUFAF7, mitochondrial	Ndufaf7	48.384	1.025	0.999	1.042	1.04	1.004	0.975	0.961	0.969	0.969	1.022	1	1.015	0.974	0.985	1.02	1.052	0.994	1.06	1.018	0.959
Q6PFD9	Nuclear pore complex protein Nup98-Nup96	Nup98	197.24	1.047		0.788	1.061	0.936	0.95		1.106	0.927	1.043	1.074		1.108	0.999	0.963	1.094		1.082	0.97	1.073
P26516	26S proteasome non-ATPase regulatory subunit 7	Psmd7	36.539	0.893	1.032	0.983	0.991	1.042	0.899	0.871	0.884	0.951	1.01	0.962	1.037	0.967	0.95	0.976	0.909	0.947	1.074	1.09	0.958
Q80U72	Protein scribble homolog	Scrib	174.06			0.957					0.966					1.054					1.073
Q9WVA4	Transgelin-2	Tagln2	22.395	0.934	0.887	0.915	0.937	0.959	0.835	0.971	0.865	0.891	0.944	0.993	0.914	0.993	0.906	1.088	0.968	0.93	0.924	1.117	1.045
Q60722	Transcription factor 4	Tcf4	71.624	0.941					1.058					1.05					1.069
Q9CY27	Very-long-chain enoyl-CoA reductase	Tecr	36.09	0.933	0.902	0.85	0.844	0.947	0.942	1.004	0.865	0.743	0.988	1.148	1.064	0.99	1.217	1.04	1.081	1.127	1.153	1.15	1.048
Q9CR67	Transmembrane protein 33	Tmem33	28.031				0.897					1.455					0.902					0.918
Q9DBS1	Transmembrane protein 43	Tmem43	44.783			0.708					0.847					0.968					0.985
Q8VE95	UPF0598 protein C8orf82 homolog	---	24.33	1.017	0.997	0.981	1.021	0.942	1.037	0.954	1.092	1.046	1.041	1.083	1.14	1.038	1.004	1.001	1.068	0.983	1.117	1.08	1.11
Q8K4F5	Protein ABHD11	Abhd11	33.56	0.981	1.042	1.027	1	1	1.019	0.984	0.981	1.001	1.042	1.012	1.077	0.957	0.948	0.978	0.988	1.003	1.033	1.066	0.967
O54931	A-kinase anchor protein 2	Akap2	98.577	0.915	0.907	0.872	0.92	1.023	0.883	0.905	0.938	0.952	0.909	0.953	0.964	0.939	0.998	0.99	0.96	0.971	0.953	0.94	1.1
Q91WU5	Arsenite methyltransferase	As3mt	41.793	1.037	1.155	1.175	1.134	0.995	1.066	0.984	1.067	1.082	1.179	0.869	0.918	0.928	0.958	0.904	0.975	0.888	0.956	0.888	0.948
Q61301	Catenin alpha-2	Ctnna2	105.28		1.101		1.178	0.949		0.875		1.024	1.103		1		0.894	0.948		0.929		0.961	1.001
Q9D8X1	Copper homeostasis protein cutC homolog	Cutc	29.003	1.044		0.97			1.07		1.105			1.057		0.994			1.028		1.058
O08553	Dihydropyrimidinase-related protein 2	Dpysl2	62.277	0.976	0.961	1.036	1.025	0.965	1.005	0.959	0.983	0.994	1.025	0.954	1.03	0.946	0.933	1.002	0.945	1.022	0.979	0.995	1.007
Q9CS72	Filamin-A-interacting protein 1	Filip1	137.6	0.983	0.903	0.944	0.996	1.004	0.881	1.1	0.94	0.961	0.899	1.102	1.095	1.044	1.013	1.063	1.079	1.086	1.124	1.073	1.044
O09172	Glutamate--cysteine ligase regulatory subunit	Gclm	30.534	0.966	0.936		0.92	1.048	0.923	0.953		0.992	0.88	0.981	1.05		0.973	1.086	1.032	1.046		1.068	1.013
Q2NL51	Glycogen synthase kinase-3 alpha	Gsk3a	51.66		1.086	0.936	0.925	1.025		1.051	1.057	1.047	1.008		0.96	0.99	1.016	0.963		0.955	1.016	1.014	1.012
Q6ZQ88	Lysine-specific histone demethylase 1A	Kdm1a	92.849	0.991	0.807	0.95		1.016	1.028	0.931	1.037		1.004	0.948	1.064	0.92		1.008	1.005	1.022	1.001		0.98
Q91YJ5	Translation initiation factor IF-2, mitochondrial	Mtif2	81.288	1.041	1.022	1.085	1.027	1.036	0.982	0.923	0.927	0.946	0.983	0.989	1.073	1.001	0.961	0.997	1.034	1.02	1.036	1.023	0.994
Q505D7	Optic atrophy 3 protein homolog	Opa3	20.11	1.058	1.017	1.014	1.072	0.888	0.959	0.955	0.971	1.225	1.115	0.983	1.062	1.041	0.938	1.043	1.062	1.034	1.1	0.952	1.004
Q8VE38	Oxidoreductase NAD-binding domain-containing protein 1	Oxnad1	34.727	1.026	1.038	1.156	1.053	0.969	1.061	1.005	1.076	0.999	1.031	1.013	1.082	1.004	0.992	0.982	0.981	1.06	1.027	1.102	0.991
Q8BKZ9	Pyruvate dehydrogenase protein X component, mitochondrial	Pdhx	53.998	1.055	1.008	1.049	1.036	1	0.981	0.979	0.974	1.056	0.997	1.005	1.04	1.042	0.965	0.986	1.059	1.011	1.017	1	1.036
Q3TCN2	Putative phospholipase B-like 2	Plbd2	66.289			0.964	1.12	0.957			1.11	0.891	1.066			1.012	1.059	0.972			1.004	1.078	1.012
Q9ERS5	Pleckstrin homology domain-containing family A member 2	Plekha2	47.379					1.043					0.899					1.033					1.051
Q99PV0	Pre-mRNA-processing-splicing factor 8	Prpf8	273.61	0.958	0.986	0.912	0.89	0.97	0.977	1.008	0.99	1.035	0.989	1.017	1.019	1.045	0.988	1.031	1.04	1.016	1.07	1.032	1.031
Q78YZ6	Short coiled-coil protein	Scoc	14.155				1.016					0.961					1.015					1.032
Q8VE96	Solute carrier family 35 member F6	Slc35f6	40.978				0.986	0.858				0.992	0.954				0.996	1.101				1.004	1.129
Q7TSE6	Serine/threonine-protein kinase 38-like	Stk38l	53.771			1.048	1.035				0.972	1.022				0.963	1.044				1.034	1.007
P56501	Mitochondrial uncoupling protein 3	Ucp3	33.91	1.055	0.921	0.854			1.101	1.287	1.292			0.909	0.872	0.993			0.767	1.149	0.906
Q8BMP6	Golgi resident protein GCP60	Acbd3	60.18	0.905	0.851	0.908	0.977	0.922	1.004	0.97	0.963	0.889	1.02	1.03	1.001	0.998	1.022	1.076	1.155	0.925	1.039	1.091	1
Q99NH0	Ankyrin repeat domain-containing protein 17	Ankrd17	274.21	0.924	1.006	0.853		0.969	0.873	0.924	0.935		0.905	1.019	1.012	1.001		1.062	0.99	1.01	1.06		1.099
Q9CVB6	Actin-related protein 2/3 complex subunit 2	Arpc2	34.357	0.895	0.79	0.843	0.892	1.078	0.924	1.097	0.861	0.881	0.908	0.977	0.991	0.896	0.936	1.077	1.004	0.971	0.994	1.006	0.979
O70305	Ataxin-2	Atxn2	136.48	1.124	0.993	1.058	1	1.048	0.911	1.003	1.004	1.019	0.934	0.934	1.013	1.007	0.974	1.072	1.118	1.012	0.953	1.005	0.992
Q8BMS4	Ubiquinone biosynthesis O-methyltransferase, mitochondrial	Coq3	40.956	1.025	1.037	1.018	1.05	1.013	0.975	0.99	1.049	1.089	1.04	0.957	1.025	1.006	1.021	0.982	1.016	1.047	1.032	0.984	0.991
Q9D7J4	Cytochrome c oxidase protein 20 homolog	Cox20	13.163	0.988	1.009	1.004	0.965	0.982	1.083	0.991	1.003	0.999	1.035	1.029	0.997	1.068	0.945	1.045	0.994	1.046	1.048	1.134	0.943
Q9CZU6	Citrate synthase, mitochondrial	Cs	51.736	0.992	1.005	0.993	1.008	1.044	1.032	1.016	0.975	0.949	1.007	0.986	0.997	0.96	1.018	0.974	0.994	0.985	1.053	0.994	0.986
Q8CIM3	D-2-hydroxyglutarate dehydrogenase, mitochondrial	D2hgdh	58.575	0.574	0.613	0.709	0.482	0.97	0.557	0.53	0.645	0.433	1.099	0.531	0.616	0.764	0.502	0.952	0.556	0.654	0.761	0.471	0.976
Q9DAR7	m7GpppX diphosphatase	Dcps	38.988	0.997	1.036	0.937	1.019	1.019	1.008	0.952	1.037	0.95	1.039	1.002	0.961	0.846	0.969	0.998	0.967	0.917	1.006	0.981	0.983
Q3UIR3	E3 ubiquitin-protein ligase DTX3L	Dtx3l	83.043			0.911					0.863					0.815					0.828
Q9WVK4	EH domain-containing protein 1	Ehd1	60.602	0.938	0.988	0.962	0.986	1.002	0.994	0.996	0.9	0.933	0.964	0.953	0.932	0.921	0.932	1.027	0.927	0.962	1.003	0.942	1.009
P17182	Alpha-enolase	Eno1	47.14	1.058	1.094	1.074	1.084	1.015	1.006	0.99	1.001	0.993	1.017	0.98	0.965	0.92	0.953	0.997	0.984	0.942	0.999	0.968	1.001
Q922E6	FAST kinase domain-containing protein 2, mitochondrial	Fastkd2	78.947		0.968					0.94					1.07					1.087
P26883	Peptidyl-prolyl cis-trans isomerase FKBP1A	Fkbp1a	11.922	1.077	1.112	1.087	1.054	0.961	0.995	1.053	0.916	0.915	1.117	0.906	0.927	0.871	1.003	0.94	0.968	0.832	1.071	0.899	0.95
P43275	Histone H1.1	Hist1h1a	21.785	0.662	0.634	0.778	0.651	0.895	0.81	1.081	0.589	0.632	0.84	0.913	0.909	1.271	1.012	1.195	0.855	1.051	1.07	1.282	1.126
Q9Z1X4	Interleukin enhancer-binding factor 3	Ilf3	96.02	0.994		0.96	0.896	1.022	0.911		1.039	1.057	1.044	0.786		0.986	0.957	0.968	0.804		1.039	0.949	0.965
P24668	Cation-dependent mannose-6-phosphate receptor	M6pr	31.172	0.885	0.804	0.884	0.873	0.935	1.007	1.078	0.922	0.939	0.939	1.04	0.876	1.098	1.012	1.13	1.09	1.016	1.022	1.084	1.028
Q61166	Microtubule-associated protein RP/EB family member 1	Mapre1	30.016	0.962	0.882	0.984		0.952	0.985	1.041	0.955		1.028	0.978	0.905	0.951		0.98	0.939	0.994	0.987		0.954
Q9CPW9	Methionine aminopeptidase 1D, mitochondrial	Metap1d	37.262	1.005		0.844			0.974		0.957			1.007		1.042			1.041		1.04
Q8BGV8	Mitochondrial dynamics protein MID51	Mief1	51.183	1.083		1.05	1.058		1.073		1.056	1.023		0.997		1.017	0.977		0.978		1.005	1.056
Q3UHB1	5'-nucleotidase domain-containing protein 3	Nt5dc3	63.17	0.924	0.984	0.931	0.965	0.984	0.995	0.996	0.967	0.972	0.939	1.004	1.01	0.941	1.007	1.01	1.04	0.983	1.024	0.968	1.035
Q05920	Pyruvate carboxylase, mitochondrial	Pc	129.68	1.051	1.001	1.054	0.999	0.988	1.008	1.05	1.018	1.031	0.99	1.017	1.019	1.067	1.01	1.013	1.062	1.06	1.012	1.086	0.987
Q99MZ7	Peroxisomal trans-2-enoyl-CoA reductase	Pecr	32.41	1.006	1.004	0.918	1.083	1.018	0.961	1.022	0.957	0.982	0.974	1.05	1.018	1.001	0.937	0.961	1.02	1.01	0.978	0.971	1.065
P08775	DNA-directed RNA polymerase II subunit RPB1	Polr2a	217.17		0.952	1.007				1.047	0.932				0.989	0.956				0.949	1.028
Q8BVQ5	Protein phosphatase methylesterase 1	Ppme1	42.256	1.003	1.159	1.014	1.043	1.038	0.956	1.061	1.042	0.942	1.021	0.891	0.923	0.919	0.977	0.965	0.922	0.866	1	0.999	0.962
P62137	Serine/threonine-protein phosphatase PP1-alpha catalytic subunit	Ppp1ca	37.54	0.954	1.021	1.006	0.986	0.944	0.931	0.97	1.006	0.998	1.018	0.971	0.919	1.002	0.964	0.994	1.012	0.949	0.969	0.987	1.009
P26043	Radixin	Rdx	68.542	1.051	1.064	1.056	1.055	1.022	1.017	1.047	1.004	1.045	1.029	0.988	0.96	0.909	0.971	0.946	0.982	0.924	1.057	0.916	0.969
P09671	Superoxide dismutase [Mn], mitochondrial	Sod2	24.603	1.083	1.099	1.066	1.093	0.919	0.979	0.965	1.012	1.055	1.012	0.926	1.056	1.022	0.952	1.02	0.988	0.988	1.042	1.007	1.031
Q9WUM5	Succinate--CoA ligase [ADP/GDP-forming] subunit alpha, mitochondrial	Suclg1	36.154	1.101	1.031	1.153	1.055	1.021	1.071	1.009	0.974	1.044	1.075	0.94	1.022	0.955	0.967	0.974	0.961	1.015	1.012	0.988	0.961
Q64511	DNA topoisomerase 2-beta	Top2b	181.91	1.033	0.912	0.875	0.891	0.921	1.133	1.035	1.019	0.954	1.006	0.976	1.008	0.965	0.977	1.035	0.95	1.02	1.011	1.069	0.988
Q6A4J8	Ubiquitin carboxyl-terminal hydrolase 7	Usp7	128.47	0.95	1.119	0.87	0.957	1.103	1.016	0.968	0.978	0.962	0.672	0.825	1.127	0.933	0.97	1.128	1.032	0.799	1.053	1.019	1.16
Q01341	Adenylate cyclase type 6	Adcy6	130.32		1.006	0.921	0.909	0.925		1.056	1.021	1.103	1.052		0.889	0.986	1.043	1.036		0.929	1.101	0.984	0.998
Q8R3L8	Cyclin-dependent kinase 8	Cdk8	53.209	1.139					0.856					1.171					1.189
Q9CX13	Protein cornichon homolog 4	Cnih4	16.089	0.899	0.977	0.874	0.948	0.974	1.024	1.204	0.943	0.822	0.733	1.141	1.061	0.983	1.06	1.153	1.01	1.132	1.097	1.032	1.21
P56394	Cytochrome c oxidase copper chaperone	Cox17	6.784	1.081	1.18	1.145	1.065	0.989	0.933	1.03	1.028	1.077	0.975	0.97	1.002	1.02	0.971	0.992	1.014	0.948	0.97	1.067	1.029
P26231	Catenin alpha-1	Ctnna1	100.11	1.042	1.006	1.029	1.012	0.974	1.005	1.055	1.045	1.016	1.035	0.986	1.017	0.98	0.979	0.99	0.993	0.954	1.053	1.036	0.99
Q9QZN4	F-box only protein 6	Fbxo6	34.492	0.976	1.028		1.03	0.988	0.982	1.06		0.906	1.029	1.015	0.981		1.001	1.009	1.003	0.979		1.103	0.981
P22315	Ferrochelatase, mitochondrial	Fech	47.13	1.011	0.943	0.935	0.989	0.973	1.024	1.055	1.115	1.112	1.046	0.985	1.094	1.023	1.043	0.962	1.019	1.078	1.064	1.042	0.983
Q99LI8	Hepatocyte growth factor-regulated tyrosine kinase substrate	Hgs	86.014	1.057	0.942	0.963			0.907	1.066	0.993			0.951	0.844	1.012			0.995	0.943	0.912
P38060	Hydroxymethylglutaryl-CoA lyase, mitochondrial	Hmgcl	34.238	0.983	1.053	1.056	1.034	0.939	1.004	0.963	1.002	1.035	1.046	1.005	1.026	1.032	1.012	1.009	1.024	1.053	1.041	0.972	1.069
Q8BGC0	HIV Tat-specific factor 1 homolog	Htatsf1	86.239	1.066	0.962	0.989			0.911	1.02	1.059			1.018	1.055	0.912			0.985	0.971	1.075
Q8BKC5	Importin-5	Ipo5	123.59	0.967	0.985	1.033	0.981	1.019	1.026	1.109	1.053	0.983	1.02	1.015	0.934	0.857	0.981	0.969	1.018	0.964	0.967	0.902	0.977
P17047	Lysosome-associated membrane glycoprotein 2	Lamp2	45.681	0.941	0.995	0.901	0.958	0.96	0.937	1.083	0.9	0.897	0.935	1.076	1.038	1.051	0.977	1.068	1.031	1.051	1.111	1.083	1.01
Q63932	Dual specificity mitogen-activated protein kinase kinase 2	Map2k2	44.402		1.147	0.953		1.019		0.981	0.98		1.036		0.928	0.918		0.99		0.989	0.933		0.957
Q80U63	Mitofusin-2	Mfn2	86.187	1.009	1.031	1.013	1.02	1.009	1.015	1.041	1.046	1.037	0.962	1.022	0.981	1.038	1.012	1.033	1.01	1.066	1.019	1.043	1.026
Q5DTJ9	Myopalladin	Mypn	144.11	0.998	0.998	0.986	0.952	1.001	0.938	0.957	1.032	1.009	1.007	0.995	0.957	0.965	1.013	0.983	0.931	0.987	1.015	1.014	1.041
Q9CQ48	NudC domain-containing protein 2	Nudcd2	17.66		1.101	1.076	0.794	1.033		0.982	0.908	0.632	1.038		0.906	0.947	1.147	0.98		0.874	1.035	1.181	0.948
Q8K2T8	RNA polymerase II-associated factor 1 homolog	Paf1	60.518	1.071					1.051					0.956					0.97
Q5BL07	Peroxisome biogenesis factor 1	Pex1	141.43				0.937					0.967					1.031					1.046
Q9ES82	Popeye domain-containing protein 2	Popdc2	41.251		0.857	0.81	0.996	1.019		1.243	0.979	0.872	0.877		0.978	0.957	1.156	1.016		1.029	1.038	1.014	1.088
P14685	26S proteasome non-ATPase regulatory subunit 3	Psmd3	60.718	0.927	0.912	1	0.981	0.981	0.977	0.86	0.927	0.98	0.993	0.997	1.077	0.943	0.934	1.031	0.948	1.101	0.945	1.034	1.027
Q8R2Y8	Peptidyl-tRNA hydrolase 2, mitochondrial	Ptrh2	19.526	1.018	0.873	0.965	0.939	0.916	0.963	0.942	0.932	1.059	1.014	0.998	0.939	0.994	1.03	1.056	1.051	0.966	1.028	1.01	1.036
P61021	Ras-related protein Rab-5B	Rab5b	23.707	1.057	0.888	0.983	0.989	0.993	1.076	1.011	0.972	1.058	1.061	0.997	0.989	0.89	1.068	0.956	0.974	0.967	1.073	0.993	0.967
O54916	RalBP1-associated Eps domain-containing protein 1	Reps1	86.518		1.001		1.041			0.876		0.941			0.956		0.99			0.93		1.046
P16546	Spectrin alpha chain, non-erythrocytic 1	Sptan1	284.59	1.017	0.997	1.016	0.991	0.993	1.005	0.954	1.001	1.005	0.978	0.983	1.002	0.986	0.983	1.007	0.999	1.004	1.002	1.005	1.024
Q9D1R1	Complex I assembly factor TMEM126B, mitochondrial	Tmem126b	25.444	1.04	0.976			0.9	0.935	1.071			1.352	0.953	0.9			0.916	1.025	0.999			0.786
Q3UFY8	Mitochondrial ribonuclease P protein 1	Trmt10c	48.385	0.972	0.969	1.004	0.867	0.999	0.918	0.965	0.793	0.913	0.95	0.948	1.023	1.049	0.985	1.038	1.048	0.977	1.065	0.993	1.034
Q9EQH3	Vacuolar protein sorting-associated protein 35	Vps35	91.712	1.058	0.961	1.06	0.968	0.939	0.983	1.076	1.042	1.11	1.125	0.924	0.942	0.947	0.932	0.988	0.945	0.96	0.978	0.981	0.939
P68254	14-3-3 protein theta	Ywhaq	27.778	0.888	1.011	1	0.969	0.917	0.783	1.002	1.075	0.853	1.055	0.881	0.965	0.902	0.946	0.959	0.928	0.933	0.921	0.906	1.033
Q9ERU3	Zinc finger protein 22	Znf22	27.294		1.009					1.016					1.102					1.119
Q921H8	3-ketoacyl-CoA thiolase A, peroxisomal	Acaa1a	43.953	0.984	0.964	0.934	1.109	0.915	1.007	0.936	1.013	0.942	1.076	0.965	1.012	1.015	0.971	1.046	1.024	1.026	1.055	1.005	0.971
P48999	Arachidonate 5-lipoxygenase	Alox5	77.966	0.9	0.878	0.898	0.935	1.029	1.038	1.105	0.93	0.923	0.808	0.977	1.013	1.053	1.053	1.145	1.129	1.066	1.073	0.986	1.062
O35643	AP-1 complex subunit beta-1	Ap1b1	103.93	0.961	1.005	0.957	0.986	0.961	0.986	1.039	0.956	1.013	1.066	0.937	0.971	0.936	0.961	0.989	0.98	0.919	0.961	1.002	0.998
P56480	ATP synthase subunit beta, mitochondrial	Atp5b	56.3	1.028	1.026	1.009	1.045	1.023	1.03	1.011	1.032	0.998	0.949	1.041	1.051	1.009	1.015	1.007	1.047	1.032	1.041	1.043	1.031
Q91YN9	BAG family molecular chaperone regulator 2	Bag2	23.473	0.976	0.987	0.904	1.013	1.011	0.947	0.905	0.931	0.901	0.927	1.02	0.973	0.956	0.958	1.042	1.001	1.014	0.973	0.99	1.038
Q60865	Caprin-1	Caprin1	78.168	0.977	0.992	0.927	0.909	1.116	0.933	0.993	1.122	0.998	0.98	0.992	0.934	1.04	0.994	0.969	1.013	1.025	0.964	0.988	1.006
P06909	Complement factor H	Cfh	139.14	0.582	0.56	0.651	0.625	0.815	0.51	0.622	0.651	0.648	0.806	1.126	1.117	1.143	1.077	1.168	1.122	1.2	1.119	1	1.268
Q9WUM4	Coronin-1C	Coro1c	53.12	0.909	0.941	0.945	0.945	0.969	0.943	0.978	0.937	0.94	0.941	1.019	0.972	0.969	0.984	1.059	0.976	1.012	1.012	1.067	1.005
Q65CL1	Catenin alpha-3	Ctnna3	99.802	1.057	1.024	0.997	1.027	1.029	1.029	1.066	1.094	1.081	1.058	0.985	0.994	1.004	1.047	0.933	1.019	0.987	1.022	1.017	0.989
Q501J6	Probable ATP-dependent RNA helicase DDX17	Ddx17	72.399	0.948	0.973	0.904	0.896	1.06	0.867	1.054	0.978	0.989	1.17	0.984	0.936	0.871	0.875	0.933	0.946	0.93	0.952	1.031	0.804
Q3UGC7	Eukaryotic translation initiation factor 3 subunit J-A	Eif3j1	29.343	1.03	1.02	0.987	1.054	0.975	0.94	0.936	1.006	0.974	1.045	0.983	0.964	0.901	0.94	1.005	0.995	0.945	0.985	0.949	0.986
Q3UGR5	Haloacid dehalogenase-like hydrolase domain-containing protein 2	Hdhd2	28.73	1.04	1.052	1.13	1.124	1.119	1.015	0.991	1.021	1.057	1.051	0.928	0.892	0.826	0.946	0.899	0.974	0.89	1.006	0.771	0.915
Q9CX86	Heterogeneous nuclear ribonucleoprotein A0	Hnrnpa0	30.53	0.977	1.094	0.959	0.962	1.011	0.914	1.008	0.96	0.956	0.988	0.961	0.869	1.011	0.949	0.977	0.975	0.918	0.934	1.013	0.995
Q8K0U4	Heat shock 70 kDa protein 12A	Hspa12a	74.87	0.977		0.9	0.97		1.13		1.012	1.022		0.977		0.997	1.034		0.956		1.05	1.043
P85094	Isochorismatase domain-containing protein 2A	Isoc2a	22.417	1.099	1.003	1.131	1.256	1.079	1.048	0.967	1.036	1.076	0.945	1.027	1.096	1.005	1.043	1.014	1.066	1.191	1.017	1	0.981
P48678	Prelamin-A/C	Lmna	74.237	1.084	1.012	0.98	1.02	1.015	1.02	0.94	1.035	1.044	0.967	1.005	1.01	1.008	1.023	0.994	1.011	1.027	1.036	0.999	1.039
Q9WVE8	Protein kinase C and casein kinase substrate in neurons protein 2	Pacsin2	55.832	1.042	1.033	1.042	1.021	1.001	0.949	0.949	1.092	1.015	1.097	0.923	0.938	0.895	1.005	0.942	0.927	0.942	0.951	0.953	0.995
P70266	6-phosphofructo-2-kinase/fructose-2,6-bisphosphatase 1	Pfkfb1	54.849		1.306	1.27				1.303	1.417				0.97	1.331				1.287	1.046
P46471	26S protease regulatory subunit 7	Psmc2	48.647	0.953	1.003	0.96	1.035	1.002	1.016	1.041	0.98	0.977	0.975	0.998	0.993	0.97	0.945	1.026	0.949	0.98	1.012	1.026	1.034
P62746	Rho-related GTP-binding protein RhoB	Rhob	22.123		0.832	0.978	0.736	0.968		1.201	1.174	2.017	1.224		0.978	0.932	0.77	0.918		0.895	1.08	0.814	0.861
Q99P72	Reticulon-4	Rtn4	126.61	1.027		0.768	0.821		0.834		0.855	1.012		0.879		0.811	1.003		1.011		0.769	0.952
Q78RX3	Small integral membrane protein 12	Smim12	10.795	1.183	1.091	1.153	1.178	1.174	1.099	1.147	0.987	1.008	1.016	1.219	0.913	0.934	0.998	0.994	1.072	1.053	1.152	1.059	0.795
Q91YR1	Twinfilin-1	Twf1	40.079	1.015	0.934	0.977	0.937		0.88	0.96	0.972	1.011		1.001	0.927	0.982	1.015		1.003	0.948	0.995	1.033
Q6PAM1	Alpha-taxilin	Txlna	62.368	0.957	0.827	0.913	1.029		0.879	0.82	0.662	0.861		0.931	0.978	1.104	1.03		1.066	0.944	1.25	0.838
Q91W90	Thioredoxin domain-containing protein 5	Txndc5	46.415	0.924	0.989	0.972	0.943		0.875	0.896	0.947	0.957		1.013	0.97	0.947	0.917		1.004	1.014	1.005	0.879
P40336	Vacuolar protein sorting-associated protein 26A	Vps26a	38.113	0.981	0.965	0.923	0.965	0.985	0.991	1.052	1.091	1.072	1.083	0.969	1.012	0.976	0.906	0.991	0.948	0.981	1.009	1.065	0.918
Q9ES28	Rho guanine nucleotide exchange factor 7	Arhgef7	97.055			0.852	1.007				0.841	0.935				0.899	0.944				0.92	0.947
Q03265	ATP synthase subunit alpha, mitochondrial	Atp5a1	59.752	1.055	1.008	1.024	1.048	0.986	1.029	0.987	1.03	1.037	0.989	1	1.029	0.998	1.005	1.006	1.014	1.028	1.048	0.98	1.031
P97450	ATP synthase-coupling factor 6, mitochondrial	Atp5j	12.496	1.071	1.055	1.07	1.09	1.038	0.98	0.921	1.048	0.942	0.964	0.988	1.111	0.989	1.022	1.01	1.007	1.055	1.061	1.007	1.054
P62204	Calmodulin	Calm1	16.837	0.993	1.059	0.949	1.049	1.083	0.984	0.962	0.957	0.963	0.94	0.955	1.001	0.93	0.945	0.999	0.938	1.004	1	0.957	0.992
P0C0A3	Charged multivesicular body protein 6	Chmp6	23.415					1.229					0.954					0.896					0.908
Q8BGB8	Ubiquinone biosynthesis protein COQ4 homolog, mitochondrial	Coq4	30.084	0.853		1.062	0.977	1.107	1.127		1.012	1.534	0.962	1.07		1.017	0.748	0.994	1.032		0.917	0.885	1.045
Q8R1S0	Ubiquinone biosynthesis monooxygenase COQ6, mitochondrial	Coq6	51.392	1.08	1.037	1.014	1.022	0.982	1.049	0.939	0.968	1.045	1.008	0.974	1.088	1.02	0.986	0.996	1.003	1.005	1.076	1.021	1.026
P47941	Crk-like protein	Crkl	33.83	1.027	1.066	1.016	1.014	0.918	0.997	0.962	1.015	1.025	1.07	0.945	0.949	0.946	0.933	1.051	0.979	0.946	0.969	1.022	0.969
Q8BMF4	Dihydrolipoyllysine-residue acetyltransferase component of pyruvate dehydrogenase complex, mitochondrial	Dlat	67.941	1.075	1.047	1.084	1.05	0.984	0.976	0.985	1.009	1.082	1.028	0.993	1.058	1.045	0.986	0.97	1.025	1.032	1.028	1	1.035
Q6PDI5	Proteasome-associated protein ECM29 homolog	Ecm29	203.7	0.932	1.004	0.954	1.057	0.938	1.01	1.015	1.027	1.034	1.041	1.005	1.036	0.979	0.987	1.005	1.004	1.038	0.984	1.047	1.006
Q8R0F8	Acylpyruvase FAHD1, mitochondrial	Fahd1	25.172	1.052	0.988	1.058	0.974	1.006	0.84	0.888	0.932	1.026	1.01	0.827	0.984	0.967	0.905	0.994	0.938	0.927	0.983	0.882	1.009
P48774	Glutathione S-transferase Mu 5	Gstm5	26.635	1.098	1.038	1.066	1.1	1.259	1.124	1.136	1.045	0.99	1	0.978	0.864	1.016	1.006	0.856	0.932	0.966	0.965	0.993	0.923
Q8BMS1	Trifunctional enzyme subunit alpha, mitochondrial	Hadha	82.669	1.048	1.071	0.991	1.079	1.048	1.103	1.073	1.11	1.059	1.002	1.046	1.003	1.061	1.067	0.963	1.041	1.096	1.075	1.016	0.979
P06151	L-lactate dehydrogenase A chain	Ldha	36.498	0.955	1.082	0.93	1.068	1.061	1.045	1.183	0.957	0.882	1.03	1.006	0.802	0.747	0.907	0.906	0.897	0.873	0.982	0.775	0.898
A2AJI0	MAP7 domain-containing protein 1	Map7d1	93.275	1.031	1.031	0.994	1.024	0.923	0.989	0.971	1.047	1.036	1.091	1.016	0.951	1.004	0.965	1.01	0.975	1.019	0.992	1.042	0.98
Q9DCS3	Trans-2-enoyl-CoA reductase, mitochondrial	Mecr	40.342	0.92	0.958	1.057	0.941	1.139	1.02	0.963	1.007	0.984	0.956	0.987	0.981	0.967	0.961	0.965	0.958	1.044	0.974	1.02	0.926
Q99N91	39S ribosomal protein L34, mitochondrial	Mrpl34	10.531	0.936					1.263					1.013					1.026
Q9Z2C5	Myotubularin	Mtm1	69.558	0.955	0.877	1.034	1.115	0.985	0.992	1.338	1.023	1.05	0.991	0.951	0.982	0.96	0.947	0.971	1.046	0.946	0.974	0.944	0.965
P43883	Perilipin-2	Plin2	46.646	0.954	1.152	0.924	0.939	1.047	0.934	1.016	1.087	0.953	0.992	1.078	0.86	1.056	0.989	0.912	1.026	1.004	0.942	0.941	1.047
Q8K1R3	Polyribonucleotide nucleotidyltransferase 1, mitochondrial	Pnpt1	85.682	0.966	0.966	0.946	1.031	0.997	1.031	0.955	0.955	0.973	0.959	0.998	1.001	0.993	0.937	1.038	0.991	0.995	0.945	1.048	1.055
Q91VA6	Polymerase delta-interacting protein 2	Poldip2	41.87	1.016	1.013	0.935	0.967	1.004	0.977	0.998	1.065	1.034	0.953	1.005	0.982	1.039	0.982	1.034	0.998	1.035	1.034	1.035	1.008
Q9Z2U1	Proteasome subunit alpha type-5	Psma5	26.411	0.975	1.103	0.979	1.056	1.105	1.01	0.977	0.982	1.007	0.929	0.977	0.931	0.891	0.957	1.002	0.979	0.903	1.018	0.948	0.974
Q9D1G1	Ras-related protein Rab-1B	Rab1b	22.187	1.08	0.958	0.995	0.979	0.803	0.839	1.044	0.957	1.243	1.414	0.768	0.944	1.035	0.915	0.965	0.917	1.033	1.002	0.958	0.779
Q921J2	GTP-binding protein Rheb	Rheb	20.451		1.007	1.043	1.021	1.055		1.064	0.927	1.007	1.039		0.981	0.982	1.017	0.992		1.016	1.088	1.008	0.91
P62830	60S ribosomal protein L23	Rpl23	14.865	0.988	1.004	0.982	0.886	1.009	0.956	0.992	0.973	0.986	0.925	1.044	1.014	1.003	1.103	1.081	1.049	1.075	1.061	1.165	0.961
P97355	Spermine synthase	Sms	41.313	1.006	1.06	1.074	1.063	0.91	1.05	1.085	1.018	1.036	1.114	0.932	0.932	0.928	1.023	1.005	1.07	0.905	1.032	0.903	0.972
P08032	Spectrin alpha chain, erythrocytic 1	Spta1	279.86	0.902	0.817	0.844	0.855	0.934	0.892	0.882	0.982	0.908	0.94	1.221	1.118	1.101	1.035	1.116	1.085	1.208	1.115	1.233	1.02
Q921F2	TAR DNA-binding protein 43	Tardbp	44.547	0.98	1.031	0.948	0.958	0.985	0.92	0.986	0.96	1.039	1.04	0.9	0.939	0.954	0.958	0.978	0.906	0.993	0.984	0.895	1.014
Q5SSK3	Transcription elongation factor, mitochondrial	Tefm	41.873	0.955	1.022	1.009	0.916	1.012	1.024	1.017	0.971	1.044	1.005	0.951	0.98	0.989	0.967	0.977	0.937	0.989	1.007	1.019	0.975
Q8R1V4	Transmembrane emp24 domain-containing protein 4	Tmed4	26.022	0.95		0.931		0.903	1.11		0.919		1.035	1.083		1.027		1.007	1.008		1.073		1.076
P20065	Thymosin beta-4	Tmsb4x	5.6794	0.915			0.865		0.74			0.907		0.975			0.937		0.974			0.962
Q9QZQ1	Afadin	Afdn	206.5	0.979	1.017	0.95	1.067	0.986	1.038	0.98	0.993	0.914	0.978	1.21	1.002	0.99	1.02	0.97	1.226	0.949	0.982	1.01	1.087
P31750	RAC-alpha serine/threonine-protein kinase	Akt1	55.707	1.043	1.035	1.102		0.926	0.991	0.859	0.959		0.938	0.875	0.929	0.876		1.086	0.993	0.8	0.933		1.084
Q60935	GPI-linked NAD(P)(+)--arginine ADP-ribosyltransferase 1	Art1	35.898			1.099					1.017					0.906					0.917
P01887	Beta-2-microglobulin	B2m	13.779	0.873	0.729	0.863	0.819	0.798	0.756	0.745	0.866	0.952	0.958	0.962	1.21	1.09	1.04	1.115	0.989	1.31	0.999	1.052	1.131
O09161	Calsequestrin-2	Casq2	48.176	1.007	1.02	0.945	1.112	1.007	1.091	1.007	1.006	0.925	0.934	1.061	0.996	1.063	1.069	1.04	1.054	1.083	1.088	1.045	1.02
P49615	Cyclin-dependent-like kinase 5	Cdk5	33.288	0.968	0.888	1.044		1.033	1.001	1.348	1.047		1.104	0.918	0.874	1.016		0.939	1.072	0.905	0.904		0.91
Q6IRU5	Clathrin light chain B	Cltb	25.171	1.03	1.022	0.987	1.05	0.928	0.906	0.91	1.002	1.007	0.964	0.98	1.019	0.955	0.9	1.063	0.919	0.967	0.969	1.048	1.071
Q9DBL7	Bifunctional coenzyme A synthase	Coasy	62.022	1.005	1.067	0.97	1.234	1.004	1.055	1.024	1.138	0.887	1.043	1.003	0.955	0.915	0.86	0.986	0.938	0.969	0.952	0.934	0.981
Q91VR5	ATP-dependent RNA helicase DDX1	Ddx1	82.499	1.023	0.99	1.008	1.01	0.969	0.995	1	1.023	0.982	0.976	0.975	0.996	1	0.977	1.027	1.021	1.004	0.991	1.018	1.002
Q9D8N0	Elongation factor 1-gamma	Eef1g	50.06	0.897	0.976	1.003	0.981	1.009	0.941	1.014	0.948	0.946	1.051	0.971	0.953	0.888	0.927	0.998	0.954	0.989	0.934	0.983	0.934
O55026	Ectonucleoside triphosphate diphosphohydrolase 2	Entpd2	54.319	1.006	0.8	0.935	0.855	0.984	1.098	1.22	1.074	1.105	1.106	1.021	0.946	1.012	1.033	1.009	1.025	1.068	0.997	1.04	0.953
Q64378	Peptidyl-prolyl cis-trans isomerase FKBP5	Fkbp5	50.966	1.069		1.009	0.85		0.863		0.719	0.847		0.917		0.932	0.983		0.968		1.089	0.808
Q91VW5	Golgin subfamily A member 4	Golga4	257.56	1.031	0.997	0.971	1.023	0.968	0.919	1.03	1.005	0.986	0.991	0.975	0.977	1.04	1.039	1.048	1.013	1.035	1.077	1.034	0.98
Q9QYE6	Golgin subfamily A member 5	Golga5	82.367			0.999		0.915			1.041		1.09			1.013		0.944			0.919		1.061
P02088	Hemoglobin subunit beta-1	Hbb-b1	15.84	0.731	0.587	0.504	0.405	0.754	0.795	0.637	0.695	0.837	0.953	1.366	1.212	1.179	0.943	1.392	1.081	1.448	1.045	1.571	1.02
P48722	Heat shock 70 kDa protein 4L	Hspa4l	94.381	1.002	0.989	1.084	1.037	1.005	1.014	1.047	1.02	1.009	1.035	0.968	0.93	0.922	0.87	0.995	0.95	0.876	0.931	1.028	0.954
Q9EQK5	Major vault protein	Mvp	95.923	0.929	0.989	0.841	0.993	1.022	1.031	0.948	1.039	0.965	0.974	0.981	0.995	1.005	1	0.972	0.973	1.046	1.027	0.991	0.974
E9Q634	Unconventional myosin-Ie	Myo1e	126.82					1.109					0.745					1.09					1.103
Q9CPU2	NADH dehydrogenase [ubiquinone] 1 beta subcomplex subunit 2, mitochondrial	Ndufb2	11.967					0.941					1.044					1.008					1.02
Q61171	Peroxiredoxin-2	Prdx2	21.778	1.039	1.019	1.009	1.032	1.015	0.978	0.987	0.973	0.956	1.02	0.954	0.934	0.86	0.932	0.982	0.96	0.895	0.977	0.947	0.939
P12367	cAMP-dependent protein kinase type II-alpha regulatory subunit	Prkar2a	45.389	0.993	1.051	1.068	1.071	1.025	1.05	1.015	1.024	1.053	1.003	0.943	0.984	0.909	1.004	0.995	0.986	0.966	1.026	0.946	0.971
Q3TXS7	26S proteasome non-ATPase regulatory subunit 1	Psmd1	105.73	0.939	0.974	0.965	0.978	1.001	1.014	1.041	1.002	0.978	1.001	1.011	0.992	0.972	1.014	1.03	1.018	1.03	1.019	1.035	0.975
P62889	60S ribosomal protein L30	Rpl30	12.784	0.935	0.893	0.913	0.908	0.93	1.017	0.921	0.915	0.866	1.023	1.004	1.012	1.025	1.007	0.995	0.941	1.089	0.943	1.129	0.999
Q63918	Serum deprivation-response protein	Sdpr	46.763	1.041	1.005	1.017	1.042	1.065	1.002	0.969	0.98	0.968	0.957	0.967	1.024	0.991	1.003	0.959	0.964	1.011	0.979	0.99	1.059
Q3UKJ7	WD40 repeat-containing protein SMU1	Smu1	57.543	0.921	0.877	0.888	1.009	1.095	1.115	0.897	0.896	0.945	1.012	0.952	0.996	0.989	1.175	0.937	0.924	1.076	1.112	1.047	0.952
Q99MR6	Serrate RNA effector molecule homolog	Srrt	100.45	1.036	1.031	1.022		0.934	0.96	0.959	0.984		1.023	0.985	0.954	1.013		0.997	1.092	0.946	0.896		1.064
Q9Z1Z2	Serine-threonine kinase receptor-associated protein	Strap	38.442	0.947	1.045	0.964	0.937	1.111	0.903	0.964	0.984	1.061	1.019	0.994	0.815	0.929	0.966	0.938	0.939	0.992	0.956	0.952	0.861
P26369	Splicing factor U2AF 65 kDa subunit	U2af2	53.516	0.987	0.961	0.948	0.951	1.032	0.936	0.956	0.978	0.979	0.997	0.997	0.946	1.026	0.952	0.991	1.02	0.969	0.916	1.027	1.039
Q64727	Vinculin	Vcl	116.72	1.022	1.017	1.008	1.048	0.998	1.028	1.029	1.014	1.01	1.005	1.002	0.988	0.981	1.001	0.988	1.022	0.967	1.028	1.017	0.985
B7ZMP1	Probable Xaa-Pro aminopeptidase 3	Xpnpep3	56.677			0.905	1.005	1.029			0.909	0.857	0.957			1.005	1.01	0.972			0.999	0.964	1.06
Q8K1C0	Protein angel homolog 2	Angel2	62.412	0.889		1.08	0.963	0.906	1.166		1.066	0.94	1.094	0.96		1.074	0.995	0.991	0.985		0.926	1.136	1.018
Q9Z1T1	AP-3 complex subunit beta-1	Ap3b1	122.74	0.994	1.045	0.899	0.93	0.961	0.973	0.921	0.95	0.991	1.005	1.034	1.062	0.942	0.961	1.096	0.945	1.04	1.169	1.03	0.969
Q6Q477	Plasma membrane calcium-transporting ATPase 4	Atp2b4	133.07	0.833	0.911	1.017	0.842	0.928	1.258	0.991	0.941	0.99	0.991	0.998	1.021	1.021	1.079	1.098	0.983	1.04	1.122	1.124	1.005
Q8BHC4	Dephospho-CoA kinase domain-containing protein	Dcakd	26.476			0.963	0.937	0.966			0.951	0.947	1.061			1.024	0.989	0.992			0.977	1.074	0.986
Q99LD4	COP9 signalosome complex subunit 1	Gps1	53.442	0.982	1.04	1.02	1.013	1.056	1.043	1.004	1.001	0.941	0.997	1.019	0.979	0.896	1.004	0.983	0.998	0.966	1.055	0.924	0.993
P43276	Histone H1.5	Hist1h1b	22.576	0.753	0.715	0.921	0.724	0.984	0.906	1.17	0.74	0.682	0.814	0.831	1.012	1.158	1.006	1.195	0.917	0.946	1.019	1.345	1.032
Q61411	GTPase HRas	Hras	21.298	0.993	1.004	0.95	0.958	0.91	0.971	1.084	1.129	1.046	1.157	1.004	1.062	0.993	0.941	0.994	0.974	0.987	1.021	1.135	0.932
Q9JJK2	LanC-like protein 2	Lancl2	50.777	0.991	1.059	0.978	1.018	1.005	1.056	1.057	0.954	0.921	0.957	1.073	0.956	0.986	1.001	1.019	1.032	1.086	0.927	1.007	1.039
Q8VDC0	Probable leucine--tRNA ligase, mitochondrial	Lars2	101.48	0.941	0.932	0.995	0.985	0.963	0.933	0.984	0.961	0.943	0.982	0.988	1.026	1.003	0.961	0.999	1.017	0.941	0.979	1.059	1.035
Q6PB66	Leucine-rich PPR motif-containing protein, mitochondrial	Lrpprc	156.61	0.98	1.019	0.965	1.013	1.023	0.984	1.025	1.002	0.943	0.966	1.019	1.012	0.988	1.029	1	1.009	1.022	1.032	1.007	1.032
Q9CY16	28S ribosomal protein S28, mitochondrial	Mrps28	20.52	1.008	0.985	0.993	0.947	0.996	0.905	1.065	0.996	1.031	1.017	0.944	0.953	1.041	0.977	0.957	0.972	0.967	0.979	0.969	1.041
Q9Z0E0	Neurochondrin	Ncdn	78.894			0.843					0.909					1.066					1.078
Q91W39	Nuclear receptor coactivator 5	Ncoa5	65.318	0.954	0.922	0.895	0.878	0.997	1.112	0.913	0.928	1.151	0.966	0.958	1.056	1.021	0.924	1.004	0.983	0.96	1.004	1.018	1.053
Q9CWX2	Complex I intermediate-associated protein 30, mitochondrial	Ndufaf1	37.809	1.005	1.035	0.995	0.977	1.049	0.977	1.014	0.956	0.996	0.9	1.026	1.03	1.099	0.979	1.043	1.034	1.036	1.043	1.095	1.024
P56812	Programmed cell death protein 5	Pdcd5	14.275	0.994	1.08	1.096	1.104	1.047	0.975	0.975	0.995	1.017	1.038	1.019	0.927	0.901	0.912	0.948	0.948	0.905	0.985	0.987	0.935
P15331	Peripherin	Prph	54.267		1.066	1.004	1.169	0.952		1.083	1.225	1.034	1.091		0.988	0.956	1.12	0.953		1.005	1.086	0.965	1.007
Q91VM5	RNA binding motif protein, X-linked-like-1	Rbmxl1	42.161	1.076	1.033	0.968	0.881	1.072	0.927	0.915	0.892	1.077	1.102	0.904	0.985	0.983	1.027	0.898	0.922	0.972	0.981	1.02	0.953
Q8VDQ8	NAD-dependent protein deacetylase sirtuin-2	Sirt2	43.256	1.042	1.066	1.022	1.139	1.031	1.052	1.024	1.022	0.92	0.961	1.039	1.049	0.975	0.971	1.047	1.032	1.028	1.035	1.024	1.019
O55042	Alpha-synuclein	Snca	14.485		0.82					0.647					1.318					1.332
Q9Z2I9	Succinate--CoA ligase [ADP-forming] subunit beta, mitochondrial	Sucla2	50.113	1.019	1.066	1.04	1.06	1.06	1.047	0.992	0.994	1.002	0.972	1.022	0.997	0.98	1.012	0.977	1.015	1.013	1.029	1.002	0.984
Q80X50	Ubiquitin-associated protein 2-like	Ubap2l	116.8	0.98	1.025	1.007	0.973	0.983	0.98	0.922	0.998	1.022	1.046	0.957	0.924	0.98	0.954	0.988	0.984	0.934	0.954	0.911	1.072
Q91XD6	Vacuolar protein-sorting-associated protein 36	Vps36	43.735	0.815	0.974	0.909	0.967	1.008	1.382	0.928	1.029	1.039	0.951	1.042	1.002	1.001	1.011	1	1.072	1.054	0.951	0.973	1.062
Q9DBL9	1-acylglycerol-3-phosphate O-acyltransferase ABHD5	Abhd5	39.154			0.926		1.052			1.106		0.98			1.083		0.938			1		1.042
Q8VEH3	ADP-ribosylation factor-like protein 8A	Arl8a	21.39	1.012	1.04	0.962	0.899	0.97	1.125	1.077	1.034	1.211	1.131	1.084	1.036	1.066	0.936	0.958	1.002	1.185	1.004	1.01	0.931
Q06138	Calcium-binding protein 39	Cab39	39.842	0.979	1.011	1.035	1.036	1.05	0.979	1.151	0.944	0.931	0.99	0.985	0.868	0.886	1.017	0.984	0.971	0.917	1.016	0.902	0.983
P08074	Carbonyl reductase [NADPH] 2	Cbr2	25.958	0.839		0.936	0.973	0.996	0.877		0.899	0.92	0.956	1.048		0.935	0.884	1.013	0.972		0.975	0.915	1.056
Q80TV8	CLIP-associating protein 1	Clasp1	169.23	0.992	0.959	1.056	0.973	1	0.965	0.995	0.966	1.056	1.016	0.952	0.967	0.914	0.98	1.017	0.978	0.988	0.994	0.97	0.947
Q99LB2	Dehydrogenase/reductase SDR family member 4	Dhrs4	29.884	0.96	1.03	0.97	1.044	1.084	1.124	1.067	1.077	1.013	0.959	1.071	0.994	1.003	1.045	0.971	1.028	1.079	1.063	1.045	0.922
Q99KK7	Dipeptidyl peptidase 3	Dpp3	82.897	0.966	0.93	0.893	0.978	1.021	1.041	0.963	0.916	0.985	1.084	0.942	0.869	0.91	0.942	0.953	0.935	0.836	0.943	0.939	1.009
P10126	Elongation factor 1-alpha 1	Eef1a1	50.113	0.728	0.818	0.803	0.785	1.086	0.817	1.019	0.85	0.843	0.829	1.017	0.881	0.904	0.954	1.044	0.917	0.951	0.91	1.032	1.037
Q61584	Fragile X mental retardation syndrome-related protein 1	Fxr1	76.221	0.971	1.062	0.959	0.981	1.042	0.978	0.943	0.979	1.006	0.922	1.045	1.033	1.066	1.022	1.028	1.061	1.051	1.063	1.033	1.036
P16858	Glyceraldehyde-3-phosphate dehydrogenase	Gapdh	35.81	0.987	1.062	1.06	1.058	1.049	1.017	1.003	0.964	0.968	1.044	0.979	0.928	0.859	0.912	0.957	0.918	0.884	0.952	0.947	0.979
Q00PI9	Heterogeneous nuclear ribonucleoprotein U-like protein 2	Hnrnpul2	84.939	0.963	0.833	0.938	0.956	1.058	1.054	1.127	1.015	1.027	0.908	0.945	0.987	0.961	1.001	1.018	1.023	0.959	1.011	0.929	1.037
P11672	Neutrophil gelatinase-associated lipocalin	Lcn2	22.875	0.344	0.38	0.535	0.313	1.065	0.624	1.64	0.563	0.316	0.362	1.203	0.854	1.185	1.295	1.54	1.25	0.802	1.545	1.438	1.1
O88952	Protein lin-7 homolog C	Lin7c	21.834	1.129		0.937	0.984	0.927	0.911		1.027	0.953	0.995	1.038		1.002	1.016	1.031	1.051		1.024	0.98	1.072
Q9R190	Metastasis-associated protein MTA2	Mta2	75.029	0.824			0.927		1.056			0.933		1.031			0.985		0.941			1.095
P51667	Myosin regulatory light chain 2, ventricular/cardiac muscle isoform	Myl2	18.864	1.088	1.052	1.053	1.076	0.986	0.992	0.969	0.985	0.96	0.939	0.984	1.009	1.009	1.002	1.044	1.019	0.998	1.023	1.005	1.056
P57716	Nicastrin	Ncstn	78.491			0.931	0.929				0.961	0.953				1.077	0.983				1.03	1.05
Q6P5H2	Nestin	Nes	207.12	0.849	0.864	0.774	0.844	0.965	0.955	0.855	0.809	0.957	0.848	0.966	0.942	0.906	0.929	1.079	1.029	0.943	0.865	0.877	1.157
O70591	Prefoldin subunit 2	Pfdn2	16.534	1.007		1.088	1.096	1.019	0.988		0.983	0.943	1.02	1.055		0.913	0.935	0.988	0.957		0.997	0.961	1.014
Q91XF0	Pyridoxine-5'-phosphate oxidase	Pnpo	30.114					0.938					1.038					1.014					1.024
Q91VM9	Inorganic pyrophosphatase 2, mitochondrial	Ppa2	38.114	1.009	1.035	1.005	1.044	0.968	0.988	0.967	1.05	1.017	1.005	0.999	1.044	1.015	1.029	1.009	1.031	1.018	1.054	0.988	1.055
P51175	Protoporphyrinogen oxidase	Ppox	50.87	0.991	0.999	0.992	0.994	1.196	1.099	1.409	0.918	0.993	0.845	1.017	1.063	0.96	1.036	1.019	0.936	1.065	1.093	1.04	1.012
Q8VDQ1	Prostaglandin reductase 2	Ptgr2	38.015	1.089	1.168	1.077	1.074	1.041	1.024	1.033	1.077	1.14	1.034	0.931	0.909	0.88	0.928	0.94	0.959	0.865	0.982	0.862	0.967
Q8BG51	Mitochondrial Rho GTPase 1	Rhot1	72.241	0.934	0.957	1.03		0.934	0.941	1.027	0.94		0.971	1.038	1.027	0.973		1.081	1.034	1.072	1.025		1.03
P62751	60S ribosomal protein L23a	Rpl23a	17.695	0.978	1.026	0.992	0.892	0.991	0.899	1.051	1.141	0.971	1.066	1.01	1.048	1.036	1.063	1.035	0.96	1.106	1.038	1.223	0.918
P47962	60S ribosomal protein L5	Rpl5	34.4	0.936	1.035	0.931	0.895	1.037	0.92	1.001	1.107	1.065	1.003	0.974	1.024	1.069	1.003	0.994	1.013	1.011	1.025	1.085	0.981
P97351	40S ribosomal protein S3a	Rps3a	29.885	1.007	0.938	0.938	0.899	0.959	0.987	1.031	0.939	0.913	0.951	1.049	1.003	1.015	1.02	1.048	1.042	1.044	1.029	1.056	1.016
P36536	GTP-binding protein SAR1a	Sar1a	22.371	0.979		1.176	1.017	0.697	0.854		1.019	1.162	1.189	0.796		0.875	0.844	1.032	0.899		0.687	0.894	1.104
Q60714	Long-chain fatty acid transport protein 1	Slc27a1	71.275	1.018	0.975	0.933	0.97	1.012	1.185	1.021	1.175	1.096	1.101	1.092	0.978	1.219	1.193	0.951	1.11	1.166	1.121	1.141	0.949
Q9ER00	Syntaxin-12	Stx12	31.195	1.036		0.962	0.936	1	0.933		0.983	0.98	0.971	1.099		0.959	1.008	1.018	0.997		1.047	1.066	1.013
Q9CQU0	Thioredoxin domain-containing protein 12	Txndc12	19.048		1.019	1.093	0.932	1.059		0.918	0.892	0.961	0.888		1.039	0.963	0.966	1.051		1.029	1.066	0.984	0.979
Q9D727	Uncharacterized protein C6orf226 homolog	---	12.013					0.881					1.11					1.004					1.013
P68033	Actin, alpha cardiac muscle 1	Actc1	42.019	0.989	0.979	0.936	1.048	0.991	0.995	1.022	1.092	0.924	1.021	1.003	0.975	1.036	1.038	1.005	0.988	1.041	1.005	1.053	1.013
Q6DFX2	Anthrax toxin receptor 2	Antxr2	53.184		1.005					1.031					1.101					1.111
O54774	AP-3 complex subunit delta-1	Ap3d1	135.08			0.884		0.875			1.035		1.056			1.029		1.032			1.023		1.057
Q8R5J9	PRA1 family protein 3	Arl6ip5	21.557	0.86	0.899	1.046	0.921	0.775	1.065	0.946	1.028	1.035	1.251	1.052	1.09	1.137	1.06	0.859	1.012	0.983	1.019	1.114	1.116
Q8JZM7	Parafibromin	Cdc73	60.576	0.931					1.12					0.902					0.91
Q9D8B3	Charged multivesicular body protein 4b	Chmp4b	24.936	0.939	1.063	0.978	1.032	0.986	0.863	0.854	0.945	0.9	0.929	0.979	0.951	1.046	0.973	1.048	1.028	0.974	0.966	1.008	1.066
Q9JHS4	ATP-dependent Clp protease ATP-binding subunit clpX-like, mitochondrial	Clpx	69.228	0.968	1.016	0.954	0.979	0.967	0.996	0.99	0.925	0.973	0.964	0.947	0.948	1.02	1.001	1.06	0.995	0.996	1.035	0.958	1.036
Q8BIG7	Catechol O-methyltransferase domain-containing protein 1	Comtd1	28.96				0.953					0.962					1.076					1.086
P97478	5-demethoxyubiquinone hydroxylase, mitochondrial	Coq7	24.041	1.049	1.017	0.945	1.013	1.1	1.045	1.033	1.029	1.012	0.96	1.042	1.03	1.019	1.046	0.994	0.999	1.051	1.094	1.056	0.975
Q9D5V5	Cullin-5	Cul5	90.973	1.029	1.038	1.078	0.967	0.988	0.944	0.981	0.995	1.055	1.057	0.943	0.961	0.985	1.001	0.949	0.944	0.969	1.008	0.942	1.02
O35286	Pre-mRNA-splicing factor ATP-dependent RNA helicase DHX15	Dhx15	91.006	0.929	0.912		0.954	1.05	1.099	1.119		0.853	0.943	1.085	0.93		1.054	0.992	1.05	0.974		0.998	1.076
Q9JMC3	DnaJ homolog subfamily A member 4	Dnaja4	44.901	0.946	0.949	0.994	0.977	1.006	1.053	1.014	0.956	1.017	0.977	0.974	1.026	0.994	0.941	1.014	0.937	0.997	0.991	1.032	1.038
Q91YW3	DnaJ homolog subfamily C member 3	Dnajc3	57.463	0.949			0.952	0.988	0.888			0.896	0.925	0.975			0.98	1.042	0.954			0.996	1.074
Q05BC3	Echinoderm microtubule-associated protein-like 1	Eml1	89.679	1.017	0.977	0.979	0.951	0.974	0.965	1.028	1.043	1.011	1.078	0.951	0.975	1.027	0.968	1.018	1.01	0.977	0.969	1.056	0.973
P37889	Fibulin-2	Fbln2	131.83	0.791	0.819	0.788	0.916		0.887	0.924	0.809	0.999		0.98	0.912	0.827	0.895		0.91	0.86	0.905	0.973
Q80X90	Filamin-B	Flnb	277.82	0.956	0.878	0.944	0.943	0.994	0.934	0.927	0.979	0.984	0.961	1.016	1.013	0.979	0.949	1.022	1.014	1.024	0.952	0.991	1.042
P05202	Aspartate aminotransferase, mitochondrial	Got2	47.411	0.993	1.035	1.022	1.024	1.022	1.048	0.978	0.973	0.987	0.991	0.959	1.011	0.992	0.981	0.986	1.016	1.015	0.977	0.987	0.979
Q8K0D2	Hyaluronan-binding protein 2	Habp2	62.356	0.793	0.989	1.034	0.897	0.981	0.932	1.12	0.915	0.836	0.998	1.015	0.925	1.005	1.087	1.054	1.182	0.925	1.047	1	0.98
P97328	Ketohexokinase	Khk	32.75	1.055	1.185	1.126	1.137	0.963	1.106	0.91	1.07	0.976	1.121	1.133	0.97	0.884	1.043	0.903	1.059	1.024	0.911	0.972	1.01
P26262	Plasma kallikrein	Klkb1	71.382	0.763	0.425	0.619	0.773	1.029	0.755	0.554	0.85	0.758	0.748	1.252	1.242	1.636	1.137	1.149	1.254	1.536	1.203	1.347	1.131
Q80XU3	Nuclear ubiquitous casein and cyclin-dependent kinase substrate 1	Nucks1	26.313	1.081	0.955	1.065	1.018	0.993	0.953	1.007	0.983	1.098	0.952	0.93	1.012	0.954	0.974	1.003	0.968	1.013	0.975	0.883	1.076
Q3UCV8	Ubiquitin thioesterase otulin	Otulin	40.32			0.909	1.066	0.905			0.897	0.936	1.062			1.036	0.999	0.916			0.919	0.923	1.136
Q6W8Q3	Purkinje cell protein 4-like protein 1	Pcp4l1	7.5023	1.243	1.185		1.312		1.101	1.058		0.96		0.952	0.916		0.98		0.924	0.946		1.003
Q7TSH2	Phosphorylase b kinase regulatory subunit beta	Phkb	123.89		0.992		0.963			1.117		0.978			1.014		1.008			1.04		1
Q80XI4	Phosphatidylinositol 5-phosphate 4-kinase type-2 beta	Pip4k2b	47.318	0.913	0.901		1.039	1.059	1.072	0.946		0.965	0.984	1.017	1.01		0.982	0.963	0.939	1.057		1.01	1.002
Q8C8U0	Liprin-beta-1	Ppfibp1	108.54	1.044	0.934	0.953	0.997		0.974	0.724	0.85	0.829		1.008	1.222	0.909	0.916		1.045	0.965	1.004	1.078
P62141	Serine/threonine-protein phosphatase PP1-beta catalytic subunit	Ppp1cb	37.186	1.027	0.998	0.966	1.039	0.995	1.12	1.136	1.033	1.031	1.032	1.072	1.011	0.971	0.982	1.007	1.082	0.985	1.02	0.996	1.006
O55234	Proteasome subunit beta type-5	Psmb5	28.532	0.985	1.028	0.936	0.958	1.311	1.048	1.218	1.071	1.074	0.906	1.062	0.709	0.932	0.888	0.917	0.948	0.803	0.939	0.88	0.98
O35593	26S proteasome non-ATPase regulatory subunit 14	Psmd14	34.577	1.076	1.177	0.969	1.033	0.966	1.054	0.978	1	1.039	1.009	0.999	1.013	0.937	0.928	0.998	1.119	0.833	1.005	0.917	1.043
P62858	40S ribosomal protein S28	Rps28	7.8409	0.96	1.066	0.975	0.998	0.986	0.965	0.909	1	1.046	1.089	0.934	0.954	1.003	0.949	1.02	0.971	1.009	0.969	0.987	0.967
Q5GIG6	Serine/threonine-protein kinase TNNI3K	Tnni3k	92.574	1.051	0.965	1.033	0.982		0.982	0.935	1.14	0.948		1.144	1.031	1.132	1.041		1.233	1.148	0.903	1.102
Q9CZY3	Ubiquitin-conjugating enzyme E2 variant 1	Ube2v1	16.355	1.012		1.042	1.109	1.047	0.887		1.043	1.023	1.054	0.897		0.894	1.018	0.926	0.958		0.984	0.901	0.924
Q99NB8	Ubiquilin-4	Ubqln4	63.505	1.048			1.038		1.051			1.018		0.988			0.905		0.889			1.021
Q9JMA1	Ubiquitin carboxyl-terminal hydrolase 14	Usp14	56.001	1.001	0.994	1.008	1.086	1	1.005	1.095	1.061	1.063	1.053	1.006	0.957	0.949	0.95	0.984	1.001	0.933	0.991	1.026	0.938
Q5I043	Ubiquitin carboxyl-terminal hydrolase 28	Usp28	119.32	0.788	0.91	0.805			0.889	0.958	0.894			1.135	0.96	1.131			1.157	1.107	0.99
Q9CWU4	UPF0690 protein C1orf52 homolog	---	20.101			1.165	0.948				0.937	1.02				0.936	1.005				0.957	0.999
Q3THG9	Alanyl-tRNA editing protein Aarsd1	Aarsd1	44.97		0.968	1.024				1.043	1.039				0.98	1.034				1.049	0.981
Q8K370	Acyl-CoA dehydrogenase family member 10	Acad10	118.98	1.045	1.012	1.037	1.058	0.994	1.054	0.949	0.995	1.069	0.991	1.121	1.065	1.096	1.038	0.997	0.997	1.056	1.148	1.126	1.034
Q91V12	Cytosolic acyl coenzyme A thioester hydrolase	Acot7	42.536	1.028	0.951	0.976	0.996	1.05	0.968	1.062	1.029	1.078	1.078	1.055	0.939	1.102	0.972	0.926	0.991	1.033	1.002	1.012	0.998
Q8BGA8	Acyl-coenzyme A synthetase ACSM5, mitochondrial	Acsm5	64.328		1.073	1.221		0.881		1.243	1.035		1.215		0.988	1.196		1.001		1.158	1.164		0.888
Q91VR2	ATP synthase subunit gamma, mitochondrial	Atp5c1	32.886	1.017	0.962	0.97	1.059	1.002	1.07	1.03	1.005	1.001	0.978	1.092	1.022	0.991	1.031	0.978	1.041	1.039	1.048	1.018	1.007
Q9D8X2	Coiled-coil domain-containing protein 124	Ccdc124	25.345	1.134	1.171	1.123			1.017	0.965	1.112			0.911	0.975	0.951			0.975	0.994	0.891
P80315	T-complex protein 1 subunit delta	Cct4	58.066	0.892	0.966	0.94	0.972	1.042	0.977	1.008	0.907	0.924	0.959	0.991	0.955	0.922	1.005	1.021	0.974	0.997	0.932	1.063	0.968
P80317	T-complex protein 1 subunit zeta	Cct6a	58.004	0.962	1	0.952	0.997	1.006	0.941	0.934	0.975	0.925	0.969	0.993	1.02	0.911	0.962	1.029	1.006	1.004	0.956	1.004	0.984
Q8CJ61	CKLF-like MARVEL transmembrane domain-containing protein 4	Cmtm4	22.921		0.967					1.003					1.051					1.059
Q7TN99	Cytoplasmic polyadenylation element-binding protein 3	Cpeb3	78.334	1.003	1.015		0.8	0.969	1.042	1.025		1.161	1.309	0.864	0.935		0.919	0.848	0.834	0.882		1.049	0.83
Q9Z1N5	Spliceosome RNA helicase Ddx39b	Ddx39b	49.035	0.97	0.978	0.971	1.049	1.018	1.009	1.015	1.057	0.973	1.035	0.94	0.962	0.903	0.972	1	0.975	0.937	0.994	0.916	0.994
Q8R1Q8	Cytoplasmic dynein 1 light intermediate chain 1	Dync1li1	56.614	0.966	1	0.919	0.985	1.01	0.919	0.872	0.948	0.948	0.987	1.027	0.985	0.996	0.98	0.964	0.967	0.992	0.998	0.98	1.055
Q8BI71	Exocyst complex component 3-like protein	Exoc3l1	81.203		0.978					1.035					0.982					0.99
Q61160	FAS-associated death domain protein	Fadd	22.96	1.188	1.076	0.943	1.004	1.004	0.945	1.09	1.045	1.053	1.101	1.011	0.881	0.955	0.989	0.915	1.032	0.879	0.987	0.92	0.973
Q6PDI6	Ubiquitin carboxyl-terminal hydrolase MINDY-2	Fam63b	65.636	0.988		0.983	0.973	0.976	0.943		1.089	1.038	1.083	0.949		1.037	0.956	0.966	1.031		0.93	1.003	0.974
Q9JJ28	Protein flightless-1 homolog	Flii	144.8	0.926	0.967	0.865	1.006	0.965	0.919	1.186	0.98	0.891	1.073	1.035	0.967	1.095	1.024	0.952	1.035	0.969	1.022	1.072	1.015
E9Q8I9	Protein furry homolog	Fry	339.09	0.784	0.869			1.067	1.043	1.085			0.797	1.185	0.981			1.05	1.104	1.008			1.13
P63094	Guanine nucleotide-binding protein G(s) subunit alpha isoforms short	Gnas	45.663	0.996	1.001	1.035	0.971	1.008	1.069	1.016	1.084	1.007	1.058	0.995	0.952	0.97	1.078	0.977	1.045	1.063	0.944	1.012	0.947
O08756	3-hydroxyacyl-CoA dehydrogenase type-2	Hsd17b10	27.418	0.969	1.057	0.986	1.02	0.971	0.986	0.94	0.997	0.944	1.017	1.027	1.047	1.004	0.997	1.03	1.014	1.031	1.014	1.024	1.065
Q8CAQ8	MICOS complex subunit Mic60	Immt	83.899	1.048	1.011	1.017	1	1	1.054	1.002	0.986	1.02	0.99	1.025	1.051	1.033	1.018	0.992	1.052	1.041	1.056	1.018	0.993
Q91Y86	Mitogen-activated protein kinase 8	Mapk8	44.229				0.927					0.96					1.004					1.012
Q8BGT6	MICAL-like protein 1	Micall1	94.078	0.934			0.98	1.022	0.961			0.981	0.984	0.949			0.997	0.97	0.896			1.006	1.037
Q8BJZ4	28S ribosomal protein S35, mitochondrial	Mrps35	35.975	0.988	1.034	0.993	0.836	1.044	0.937	1.005	0.901	0.981	1.029	0.996	1.019	1.07	0.986	1.005	0.988	1.015	1.015	1.113	0.987
Q8CFI0	E3 ubiquitin-protein ligase NEDD4-like	Nedd4l	115.42	1.036	0.937	1.036	1.013	0.974	0.92	0.959	0.935	1.073	1.064	1.012	1.016	0.918	0.85	1.08	0.989	1.025	0.984	1.035	0.881
P29595	NEDD8	Nedd8	8.9723	1.117	1.035	1.057	1.028		1.105	1.043	0.937	1.006		0.939	0.979	0.884	0.961		0.946	0.884	1.028	0.936
Q9D404	3-oxoacyl-[acyl-carrier-protein] synthase, mitochondrial	Oxsm	48.627	1.046	0.985	0.995	1.022	1.07	1.009	1.051	0.99	1.011	0.962	1.015	1.031	1.001	0.984	0.973	1.018	1.012	1.01	1.014	0.988
Q8BSF4	Phosphatidylserine decarboxylase proenzyme, mitochondrial	Pisd	45.926		0.882	1.012		0.866		0.969	0.889		1.043		1.025	1.023		0.985		0.979	1.011		1.066
P35700	Peroxiredoxin-1	Prdx1	22.176	1.003	1.09	1.014	1.036	1.088	1.057	0.981	1.024	1.03	1.025	0.95	0.84	0.89	0.91	0.953	0.938	0.892	0.928	0.859	0.963
Q61207	Prosaposin	Psap	61.422	1.068	1.126	1.06	1.064	1.087	0.98	1.123	0.995	1.055	0.989	0.989	0.947	0.986	1.017	1.014	1.041	0.976	1.026	0.983	0.969
Q8VDM4	26S proteasome non-ATPase regulatory subunit 2	Psmd2	100.2	0.954	0.99	0.955	0.957	0.991	0.951	1.001	0.991	0.998	0.995	0.995	0.956	0.963	0.987	1.024	0.951	1.027	0.978	0.988	1.018
A2AWA9	Rab GTPase-activating protein 1	Rabgap1	120.8	1.044	0.914			0.969	0.935	0.877			1.002	0.985	1.069			0.993	0.958	1.058			1.054
Q9CSU0	Regulation of nuclear pre-mRNA domain-containing protein 1B	Rprd1b	36.883	1.058	0.945	0.901	1.017	0.981	1.061	1.103	1.024	0.903	0.954	0.936	1.002	0.95	0.968	1.071	0.987	0.854	1.068	1.039	1.017
P15508	Spectrin beta chain, erythrocytic	Sptb	245.25	0.958	0.887	0.873	0.873	0.921	0.938	0.927	0.965	0.945	0.994	1.122	1.076	1.128	1.002	1.098	1.088	1.142	1.058	1.153	1.027
P39447	Tight junction protein ZO-1	Tjp1	194.74	1.007	0.982	0.935	1.006	0.999	0.985	0.844	0.962	0.969	0.99	1.03	1.036	1.002	0.997	0.998	0.974	1.059	1.015	1.055	1.002
Q62465	Synaptic vesicle membrane protein VAT-1 homolog	Vat1	43.096	1.011	0.982	1.002	0.972	0.964	1.011	1.05	0.995	0.975	1.023	1.023	0.985	1.056	1.056	1.024	1.031	1.054	0.991	1.079	1.031
Q00519	Xanthine dehydrogenase/oxidase	Xdh	146.56	0.983	0.974	1.02	1.009	0.948	1.052	1.017	1.001	0.991	1.017	0.968	1.05	1.039	1.066	1.032	1.071	1.033	1.022	1.077	0.991
Q9R0X4	Acyl-coenzyme A thioesterase 9, mitochondrial	Acot9	50.56	0.955	0.976	0.931	0.954	1.125	1.045	1.041	0.993	1	0.903	1.047	0.956	0.984	0.986	0.997	0.989	1.031	0.999	1.004	0.98
Q9QXG4	Acetyl-coenzyme A synthetase, cytoplasmic	Acss2	78.861				0.94	0.934				1.08	1.071				0.962	0.984				0.941	1.019
A2ASQ1	Agrin	Agrn	207.54	0.955	0.943	0.936	0.927	1.005	0.984	0.93	0.958	0.974	0.999	0.911	0.979	0.922	0.949	1.03	0.959	0.903	0.983	0.986	0.995
G5E8K5	Ankyrin-3	Ank3	214.06	1.003	0.98	0.987	1.056	0.961	0.96	1.037	0.967	0.953	1.027	0.983	1.059	1.037	0.967	1.023	1.051	1.018	0.989	1.025	1.024
P35585	AP-1 complex subunit mu-1	Ap1m1	48.542		0.968	0.952				0.977	0.985				0.906	0.946				0.959	0.906
Q8K4I3	Rho guanine nucleotide exchange factor 6	Arhgef6	87.051				0.975	1.033				1.022	0.879				0.901	1.102				1.002	1.015
Q6ZQ38	Cullin-associated NEDD8-dissociated protein 1	Cand1	136.33	0.897	0.978	0.966	0.94	0.974	1.003	1.023	0.993	1.002	1.018	0.991	1.035	0.944	1.029	1.036	1.012	1.021	1.015	1.015	1.008
Q7TT50	Serine/threonine-protein kinase MRCK beta	Cdc42bpb	194.75				0.933					1.005					0.941					0.948
Q9D7X3	Dual specificity protein phosphatase 3	Dusp3	20.472	1.009	1.045	0.986	1.024	1.054	1.062	1.041	1.067	1.058	1.06	1.046	0.98	0.924	0.994	0.955	1.017	0.966	1.026	0.969	0.957
P62880	Guanine nucleotide-binding protein G(I)/G(S)/G(T) subunit beta-2	Gnb2	37.331	1.156	1.131	1.077	1.033	0.973	1.019	0.964	1.007	1.01	1.069	0.998	0.993	1.004	0.993	0.973	1.034	0.994	1.028	0.998	0.941
Q8BU30	Isoleucine--tRNA ligase, cytoplasmic	Iars	144.27	1.015	0.988	1.019	0.979	0.966	1.025	1.034	1.053	1.075	1.015	1.084	0.994	0.971	0.957	1.028	1.064	1.012	1.023	0.962	1.01
Q91YP0	L-2-hydroxyglutarate dehydrogenase, mitochondrial	L2hgdh	50.898	1.039	1.075	1.067	1.045	1.003	1.019	1.052	1.068	1.051	0.985	1.023	1.057	1.049	1.009	0.977	1.058	1.04	1.02	1.038	0.996
Q8K4G1	Latent-transforming growth factor beta-binding protein 4	Ltbp4	178.64	0.948	0.946	0.912	0.871	1.039	0.909	0.849	0.888	0.884	1.001	0.977	1.047	0.966	0.872	0.995	0.935	1.02	0.917	1.047	0.97
P26041	Moesin	Msn	67.766	0.99	0.986	0.932	0.967	1.023	0.952	0.979	0.934	0.946	0.971	0.945	0.915	0.893	0.941	1.001	0.962	0.885	0.933	0.934	1.015
Q922L6	Negative elongation factor D	Nelfcd	66.275	0.901	0.881				0.997	1.192				1.043	1.141				1.105	1.094
A3KFX0	Cytosolic 5'-nucleotidase 1A	Nt5c1a	40.678	1.02	0.971			0.968	1.013	0.866			1.067	0.968	1.088			0.998	1.025	1.078			0.972
Q3UEI1	cAMP-specific 3',5'-cyclic phosphodiesterase 4C	Pde4c	76.09					0.963					1.009					1.019					1.026
P47857	ATP-dependent 6-phosphofructokinase, muscle type	Pfkm	85.268	1.005	0.982	0.968	1.007	1.023	0.992	1.006	0.994	0.958	0.962	0.98	1.014	0.942	0.953	1	0.971	1.005	1.001	0.969	0.979
Q8BG95	Protein phosphatase 1 regulatory subunit 12B	Ppp1r12b	109.05	1.065	1.026	1.078	1.028	1.004	1.022	1.05	1.067	1.101	1.016	1.005	0.995	1.034	1.003	1.002	1.016	1.042	1.018	1.012	0.988
Q8CIG8	Protein arginine N-methyltransferase 5	Prmt5	72.679	0.915		0.95	0.941	0.973	1.018		0.987	1.008	1.005	1.008		0.929	0.948	1.029	0.969		0.948	0.984	1.041
P61028	Ras-related protein Rab-8B	Rab8b	23.603	0.821		0.852	0.746	1.023	0.942		0.879	0.812	0.965	1.107		1.037	1.128	1.054	1.083		1.095	1.206	0.972
Q99PL5	Ribosome-binding protein 1	Rrbp1	172.88	0.888	0.923	0.924	0.945	0.988	1.031	0.907	0.966	1.004	1.004	0.96	0.969	0.944	0.919	1.019	0.918	0.995	0.95	1.003	0.977
O55131	Septin-7	Sept7	50.549	0.985	0.979	0.948	1.018	1	0.98	0.974	1.001	0.967	1.009	0.989	1.007	0.961	0.931	0.984	0.982	1.018	1.003	0.917	0.986
Q91Z67	SLIT-ROBO Rho GTPase-activating protein 2	Srgap2	120.8					0.998					0.935					1.042					1.049
O55106	Striatin	Strn	85.965		0.949	0.931	0.91	1.015		0.995	0.986	1.05	0.871		1.047	0.956	1.005	1.083		0.954	1.023	1.079	1.065
Q921N7	Transmembrane protein 70, mitochondrial	Tmem70	28.274	1.217	1.007	0.954	1.147	1.288	0.981	1.051	1.061	0.875	0.93	0.96	1.044	1.037	1.058	0.92	1.028	1.079	1.02	1.081	0.844
Q9CZW5	Mitochondrial import receptor subunit TOM70	Tomm70	67.589	0.978	0.955	1.065	0.962	0.946	0.948	0.987	0.966	0.981	1.046	0.994	0.99	0.999	0.969	1.013	1.033	0.996	0.936	1.061	0.972
Q921T2	Torsin-1A-interacting protein 1	Tor1aip1	66.78	0.936	0.996	1.007	0.98	1.025	1.041	1.022	1.014	0.974	0.988	1.133	1.025	1.042	1.064	1.061	1.043	1.123	1.074	1.09	1.031
Q9WV55	Vesicle-associated membrane protein-associated protein A	Vapa	27.855	0.991	0.957	1.022	0.919	0.927	0.948	0.985	0.937	0.997	1.089	0.934	1.021	1.027	0.946	1.011	0.929	1.01	0.927	1.073	1.037
Q91WQ3	Tyrosine--tRNA ligase, cytoplasmic	Yars	59.105	1.053	1	1.023	0.977	1.025	0.937	1.048	1.011	0.99	1.047	0.891	0.907	0.939	0.931	0.989	0.923	0.853	0.937	0.977	0.998
Q64191	N(4)-(beta-N-acetylglucosaminyl)-L-asparaginase	Aga	37.022	1.05		0.968	0.989	0.868	1.004		1.029	1.074	0.95	1.031		1.047	1.015	1.082	1.06		0.934	1.066	1.142
Q9ESW4	Acylglycerol kinase, mitochondrial	Agk	46.975	1.019	1	1.046	0.942	0.952	0.978	0.972	0.945	0.99	1.047	1.007	1.041	1.06	0.995	1.023	1.047	1.035	0.997	1.073	1.006
Q9CZP5	Mitochondrial chaperone BCS1	Bcs1l	47.406	0.888	0.994	0.906	0.985	1.06	1.045	1.036	0.991	0.988	0.946	0.974	1.054	1.085	1.057	0.985	1.109	1.005	0.951	1.072	1.047
Q9QXT0	Protein canopy homolog 2	Cnpy2	20.767	1.108	1.054	0.993	0.992	0.984	0.952	0.9	1.025	0.988	0.993	1.03	0.989	0.971	0.964	1.014	1.021	0.981	1.018	1.011	0.965
P06797	Cathepsin L1	Ctsl	37.547	0.888	0.982	0.985	0.952	0.96	1.056	1.037	0.787	0.891	0.955	0.989	0.992	0.978	0.986	1.072	1.071	0.927	1.027	0.981	1.04
Q8K157	Aldose 1-epimerase	Galm	37.798	1.014	1	1.176	1.049	1.13	0.993	1.07	0.756	1.033	1.096	1.054	0.901	0.916	0.936	0.918	0.938	0.803	1.312	0.872	0.827
P21279	Guanine nucleotide-binding protein G(q) subunit alpha	Gnaq	42.158	1.019	0.959	0.918	0.966		1.078	1.061	1.044	0.914		1.062	0.992	1.111	1.133		1.06	1.124	1.02	1.121
Q9R062	Glycogenin-1	Gyg1	37.402	1.049	1.104	1.061	1.009	1.013	1.014	1.001	1.111	1.008	1.022	1.012	1.036	0.925	0.943	0.998	1.034	0.954	0.982	1.017	0.958
Q8CFX1	GDH/6PGL endoplasmic bifunctional protein	H6pd	88.927	0.95			0.982	0.994	1.004			1.02	1.053	1.075			1.009	0.957	0.988			1.071	1
P20029	78 kDa glucose-regulated protein	Hspa5	72.421	0.937	0.966	0.958	0.946	0.979	0.918	0.893	0.912	0.903	0.938	0.987	1.024	0.984	0.959	1.05	1.002	0.986	1.01	0.96	1.077
Q922Q1	Mitochondrial amidoxime reducing component 2	Marc2	38.194	0.962	0.955	1.064	1.002	0.944	1.142	1.073	1.008	1.075	1.042	0.99	1.042	1.109	0.984	1.054	1.012	1.089	0.997	1.092	1.019
Q8BK72	28S ribosomal protein S27, mitochondrial	Mrps27	47.778	0.959	0.965	1.059	0.967	1.015	0.898	1.079	0.996	0.951	1.018	1.002	0.986	1.052	0.958	0.987	1.02	1.05	0.895	1.005	1.045
Q9JMH9	Unconventional myosin-XVIIIa	Myo18a	232.75	0.923	0.916	0.928	0.938	0.986	0.931	0.986	0.961	0.973	0.977	1.023	1.036	1.049	1.039	1.01	1.041	1.078	1.012	1.005	1.052
P63005	Platelet-activating factor acetylhydrolase IB subunit alpha	Pafah1b1	46.67	1.033	1.019	1.029	0.965	1.114	1.036	0.964	1.007	0.996	0.942	0.975	0.997	0.933	0.998	0.933	0.996	0.957	0.872	0.988	1.05
Q9QXS1	Plectin	Plec	534.18	0.985	1.011	0.973	1.008	1.022	1.017	0.997	1.08	1.032	1.015	1.021	0.995	1.03	1.046	0.972	1.031	1.042	1.032	0.986	1.004
Q99MR9	Protein phosphatase 1 regulatory subunit 3A	Ppp1r3a	121.43	1.003	1.051	1.019	1.025	1.036	1.01	1.027	1.023	0.972	1.029	1.02	0.976	0.971	1.013	0.968	1.031	0.976	1.05	0.958	0.964
Q9D8S4	Oligoribonuclease, mitochondrial	Rexo2	26.738		1.143	1.101	0.994	0.988		0.928	0.995	0.974	1.026		0.948	0.925	1.019	1.049		1.004	0.937	1.079	0.943
Q6P4T2	U5 small nuclear ribonucleoprotein 200 kDa helicase	Snrnp200	244.54	0.937	1.018	0.809	0.891	1.035	0.982	1.076	0.937	1.001	0.942	1.044	0.992	1.029	0.984	1.019	0.982	0.913	1.028	1.059	1.118
Q5NCF2	Trafficking protein particle complex subunit 1	Trappc1	16.881			1.003					0.959					1.067					1.073
Q9Z0P5	Twinfilin-2	Twf2	39.47	1.017	0.889	0.922	0.962	0.999	0.885	1.12	0.95	0.932	0.94	1.003	0.956	0.965	0.991	0.998	0.984	0.959	1.008	0.996	0.995
Q8K4G5	Actin-binding LIM protein 1	Ablim1	96.804	1.036	0.997	0.995	0.992	1.007	1.063	1.109	1.069	1.091	1.022	0.963	0.938	0.993	1.026	0.99	1.003	0.985	1.005	0.968	0.976
Q9CRA7	ATP synthase subunit s, mitochondrial	Atp5s	23.275	1.015	0.994	0.959	1.019	1.025	1.049	0.982	1.075	1.007	0.988	1.079	1.043	1.048	1.046	0.96	1.004	1.048	1.037	1.076	1.039
P80316	T-complex protein 1 subunit epsilon	Cct5	59.623	0.938	1.014	0.972	0.982	1.012	0.918	0.86	0.977	0.93	0.977	0.971	1.028	0.988	0.928	1.032	0.968	0.985	0.946	1.027	1.046
Q8R1B4	Eukaryotic translation initiation factor 3 subunit C	Eif3c	105.53	0.931	0.966	0.926	0.904	0.969	0.941	0.979	1.044	0.943	0.948	1.011	1.021	0.965	0.964	1.045	0.987	1.03	0.972	1.007	1.033
O70194	Eukaryotic translation initiation factor 3 subunit D	Eif3d	63.988	1	0.981	0.966	0.914	0.96	0.92	0.956	1.013	0.977	1.02	1.015	0.924	1.035	0.937	1.046	0.983	0.989	0.948	1.047	1.017
Q76LL6	FH1/FH2 domain-containing protein 3	Fhod3	175.65	1.064	0.937	0.988	0.993	1.042	1.098	1.098	1.086	0.972	1.083	0.977	1.041	1.041	1.039	0.929	0.999	1.05	1.061	1.024	0.917
[truncated: 2,455 more rows]
